# Supplementary material for: mQC: A Heuristic Quality-Control Metric for High-Throughput Drug Combination Screening
Source: Sci Rep. 2016 Nov 24;6:37741. doi: 10.1038/srep37741 (PMC5121902; doi:10.1038/srep37741)
Supplement: Supplementary Data 1 [file srep37741-s2.xls]

## Sheet: SurveyMatrices
SurveyId	Row	Column1	Column2	Column3	Column4	Column5	Column6
1	Row1	52.6	64.0621	62.9859	68.1724	63.4539	74.6627
1	Row2	59.1661	59.3191	63.9684	67.9319	73.4247	79.4219
1	Row3	59.4233	61.5268	64.7119	63.5385	73.576	80.5889
1	Row4	60.2051	69.6067	69.3792	76.9178	86.8357	94.7896
1	Row5	56.1873	68.0377	68.5631	70.0384	83.0858	85.5236
1	Row6	61.6077	63.7939	71.8016	77.1557	79.9795	100
2	Row1	100	100	100	100	100	100
2	Row2	100	100	100	100	100	100
2	Row3	100	100	100	100	100	100
2	Row4	100	100	100	100	100	100
2	Row5	100	100	100	100	100	100
2	Row6	100	100	86.5941	6.26499	3.11713	11.3106
3	Row1	7.88633	7.46385	5.72276	10.6006	2.46833	3.50562
3	Row2	4.24578	1.96309	11.8197	3.9281	3.13769	6.41414
3	Row3	3.10563	5.32852	4.70174	10.2374	2.29179	9.81785
3	Row4	7.34042	5.27589	4.86443	8.45282	3.84292	3.87355
3	Row5	3.35012	6.36916	5.63042	10.757	7.54903	3.39222
3	Row6	41.178	40.1704	49.3012	36.9667	48.0702	75.1822
4	Row1	0	100	0	0	0	0
4	Row2	0	0	0	0	0	0
4	Row3	0	0	0	0	0	0
4	Row4	0	0	0	0	0	0
4	Row5	0	0	0	0	0	0
4	Row6	0	100	0	100	0	100
5	Row1	8.43128	3.1894	17.4811	17.9572	100	100
5	Row2	97.3097	20.9582	62.3943	69.9576	70.0979	91.6656
5	Row3	75.5968	42.0588	56.7666	42.2705	38.0473	73.3427
5	Row4	46.0005	17.1043	46.9789	57.3166	76.2953	46.6382
5	Row5	74.7866	13.5525	33.9636	53.7229	76.7394	72.0983
5	Row6	100	17.5369	93.6249	88.8813	100	84.0695
6	Row1	86.131	69.4883	94.0038	100	93.8742	91.1895
6	Row2	89.4521	88.9098	76.6029	96.372	75.7577	92.8442
6	Row3	83.6647	89.6159	89.6277	98.9621	100	97.992
6	Row4	96.8306	99.9202	87.7387	100	100	95.9643
6	Row5	77.7173	79.2334	89.9229	100	96.4022	100
6	Row6	100	100	89.2542	96.2234	99.53	79.437
7	Row1	17.3828	37.118	46.7797	45.704	56.2415	45.6691
7	Row2	32.2929	44.1546	42.9138	75.466	63.8043	55.4008
7	Row3	18.8391	38.6655	34.6637	81.4289	100	76.4097
7	Row4	41.9877	37.8209	93.7042	73.7321	60.1112	100
7	Row5	42.6285	34.087	58.9443	76.8582	100	62.5344
7	Row6	28.0523	46.3992	57.0628	77.6484	100	51.498
8	Row1	0	0	0	0	0	0
8	Row2	0	0	0	0	0	0
8	Row3	0	0	0	0	0	8.82326
8	Row4	0	0	0	0	0	0
8	Row5	0	0	0	0	0	4.01483
8	Row6	0	0	0	0	0	7.07807
9	Row1	89.6536	100	100	100	100	100
9	Row2	100	100	100	100	100	100
9	Row3	99.5907	100	100	100	100	100
9	Row4	92.7548	100	100	100	100	100
9	Row5	96.718	100	100	100	100	100
9	Row6	94.9189	100	100	100	100	100
10	Row1	89.1135	100	100	100	94.5436	100
10	Row2	72.2255	100	100	100	100	100
10	Row3	97.4828	100	100	100	100	95.4477
10	Row4	66.2861	100	100	100	100	100
10	Row5	82.9976	84.9762	100	98.7489	78.5612	100
10	Row6	76.8562	100	100	100	100	69.3765
11	Row1	11.9865	11.2702	33.1039	61.0241	56.5391	67.7406
11	Row2	53.3568	42.4467	54.4357	48.6595	68.4476	75.5144
11	Row3	38.4102	40.3306	37.3621	49.6432	26.1085	41.8193
11	Row4	45.1564	34.8668	34.0495	38.8592	43.444	31.4484
11	Row5	46.2453	29.941	32.7287	51.1088	40.4486	58.1986
11	Row6	43.8111	53.0502	56.6649	54.5842	43.7155	51.0305
12	Row1	36.0273	100	76.3256	100	77.1875	92.9616
12	Row2	46.6461	77.5097	94.6754	95.4568	100	100
12	Row3	46.9126	100	68.7524	100	87.4276	94.0146
12	Row4	65.467	88.5277	83.4612	93.9852	93.7433	99.4103
12	Row5	57.9126	100	100	91.4882	100	80.4533
12	Row6	72.4636	100	95.2544	100	100	48.7254
13	Row1	13.1772	16.0163	13.3899	13.0816	13.1883	13.8583
13	Row2	17.2274	21.8228	19.306	14.4213	13.4023	16.4272
13	Row3	27.5569	41.8491	44.7841	46.3267	55.2758	41.2198
13	Row4	48.8441	65.4989	78.7594	72.1601	71.9437	80.3693
13	Row5	64.7071	80.5752	100	100	100	100
13	Row6	48.5426	73.9591	100	100	91.4148	100
14	Row1	4.42804	1.57808	7.11383	10.3816	33.9316	66.6274
14	Row2	100	29.9891	100	100	100	100
14	Row3	100	24.6273	65.1433	87.0007	84.5899	89.8589
14	Row4	82.0601	15.067	79.8356	100	40.633	79.4949
14	Row5	100	18.2888	69.4224	88.2837	86.0543	87.1641
14	Row6	90.88	18.9405	100	67.0493	76.0548	61.8452
15	Row1	52.2332	78.8465	93.6134	97.4572	97.817	97.5205
15	Row2	53.0164	72.5797	80.7987	100	94.726	94.2994
15	Row3	44.7076	60.4795	77.1142	79.4654	87.7293	89.556
15	Row4	58.1904	72.7857	8.65041	85.6556	96.4774	97.0865
15	Row5	57.5062	85.9686	86.5294	100	100	100
15	Row6	62.3374	79.0798	84.5035	100	100	100
16	Row1	39.8907	71.2807	50.7262	72.4406	74.2578	73.5344
16	Row2	73.2532	73.7647	74.281	75.7737	75.5383	70.8009
16	Row3	74.9011	42.9358	72.5837	43.4333	37.9475	80.4086
16	Row4	100	60.1173	90.5902	100	100	100
16	Row5	99.223	95.6023	73.965	96.4609	99.3593	100
16	Row6	100	100	99.8992	100	100	50.3874
17	Row1	64.528	67.4706	71.4454	32.7815	74.3459	77.6914
17	Row2	77.9704	45.7695	60.9083	44.2241	51.4299	95.3468
17	Row3	54.6062	74.4733	84.6695	97.4695	86.3184	98.9295
17	Row4	100	58.1799	100	100	54.9603	100
17	Row5	53.0345	100	100	48.2411	100	100
17	Row6	100	45.6958	98.3099	100	100	73.2335
18	Row1	50.773	28.8385	33.2286	38.8987	25.9657	32.8814
18	Row2	50.8853	30.1745	36.6653	45.1029	38.098	41.96
18	Row3	49.6477	28.325	31.3043	37.2923	42.316	49.8504
18	Row4	43.9746	26.0803	27.8288	34.4291	47.2429	55.3399
18	Row5	44.1338	27.8961	28.6322	36.4263	60.3511	76.8476
18	Row6	37.1267	24.4127	23.1714	44.5806	100	100
19	Row1	7.64774	10.6657	13.4914	14.1405	6.51407	84.8084
19	Row2	16.2644	9.5026	8.57982	6.76839	3.1285	66.1599
19	Row3	9.29168	6.70015	16.2536	8.75197	6.33414	57.7596
19	Row4	6.17986	1.96846	3.79226	10.4192	19.7911	65.348
19	Row5	7.07547	13.593	11.4908	5.39277	7.89434	63.3986
19	Row6	7.41822	3.97681	11.162	4.73909	12.5687	63.2404
20	Row1	100	82.7356	83.1707	80.8462	86.8739	90.3414
20	Row2	86.8326	68.5713	100	98.4329	81.1704	100
20	Row3	100	100	100	100	100	100
20	Row4	100	81.1732	100	100	100	100
20	Row5	97.0239	56.2074	81.7643	89.1617	47.6767	100
20	Row6	100	88.1757	65.4853	100	100	48.3019
21	Row1	61.3567	65.6698	64.9291	53.5483	74.0125	84.8111
21	Row2	64.7441	36.5656	74.1605	81.7903	85.7711	100
21	Row3	66.1434	71.9051	39.3236	81.0058	45.2714	47.6786
21	Row4	37.8897	74.5639	63.8046	43.4881	79.968	99.0784
21	Row5	69.3946	66.7329	78.601	37.0203	89.4404	100
21	Row6	69.0159	77.4587	82.1141	37.0027	87.9563	100
22	Row1	43.3361	46.5349	40.8609	42.8242	43.9085	41.2133
22	Row2	40.4789	35.2352	38.0502	42.3891	42.4834	43.7088
22	Row3	40.6598	35.5315	41.4167	43.2083	45.0147	47.6598
22	Row4	37.0585	36.4173	40.51	41.6195	50.0389	60.6375
22	Row5	41.3361	39.8164	46.1481	53.313	67.8868	81.6552
22	Row6	37.1183	41.0472	50.532	68.5468	74.6902	96.3735
23	Row1	0.987335	1.92225	2.59284	4.34106	3.58943	3.70485
23	Row2	1.77864	2.84836	1.45612	52.7285	40.2309	22.6649
23	Row3	5.51478	11.9217	14.3705	26.2636	2.99023	4.62393
23	Row4	2.1258	22.9716	16.6051	10.5154	6.6136	9.94616
23	Row5	1.77157	1.64292	4.12605	1.38124	8.81737	11.7288
23	Row6	0.538846	2.17603	11.4406	32.7763	38.0906	32.4811
24	Row1	75.0002	72.7694	73.887	56.3255	73.7369	53.7342
24	Row2	60.3658	82.9861	82.715	41.1238	33.3255	76.316
24	Row3	82.5683	79.399	80.465	81.6334	82.1422	84.0067
24	Row4	84.6365	88.1416	89.2421	50.5905	84.5322	86.3732
24	Row5	97.3006	92.1555	91.31	90.936	79.0257	89.315
24	Row6	100	100	100	100	100	61.0009
25	Row1	0	0	0	0	0	27.5793
25	Row2	0	0	0	0	25.9613	0
25	Row3	0	0	0	0	0	0
25	Row4	0	0	0	0	0	14.1339
25	Row5	0	0	0	0	0	0
25	Row6	0	0	0	0	0	0
26	Row1	46.5579	81.4926	52.5599	94.7122	100	100
26	Row2	100	57.1827	100	100	63.5804	100
26	Row3	88.0315	35.8112	44.999	100	100	100
26	Row4	84.2738	58.1268	100	100	53.707	100
26	Row5	85.9532	92.084	95.9733	99.7391	80.4669	100
26	Row6	100	100	76.6124	100	100	100
27	Row1	58.2686	100	100	100	81.2543	100
27	Row2	100	100	88.7872	100	92.0612	40.6512
27	Row3	100	100	100	100	100	100
27	Row4	52.0718	100	100	100	99.8573	100
27	Row5	100	100	100	100	100	73.3229
27	Row6	45.9761	66.4383	100	100	100	62.108
28	Row1	3.93422	33.3887	59.7018	60.7344	85.3904	67.9235
28	Row2	18.3513	52.8763	69.5015	100	85.1038	100
28	Row3	6.10832	31.0634	31.8503	52.6029	82.2275	76.1757
28	Row4	12.3585	32.6226	45.7427	100	72.3133	96.2087
28	Row5	6.02088	30.5582	64.2672	52.5779	100	87.3847
28	Row6	7.73419	33.8717	68.2149	29.8254	97.7444	11.6833
29	Row1	81.742	93.7664	74.4682	100	100	86.2227
29	Row2	81.5101	94.0588	100	100	40.3641	100
29	Row3	40.408	47.0559	96.5222	97.3435	45.824	95.1612
29	Row4	100	50.7498	96.728	72.9532	100	100
29	Row5	48.9213	49.1256	100	100	100	48.5454
29	Row6	100	100	60.6557	100	100	53.1251
30	Row1	98.453	83.0472	100	92.5596	100	100
30	Row2	94.2892	94.7057	100	100	100	100
30	Row3	97.4973	97.0648	95.0457	100	100	49.6997
30	Row4	94.8544	97.7514	69.2954	84.7928	77.9543	100
30	Row5	91.9976	54.6354	100	56.9377	100	56.9239
30	Row6	66.469	96.3142	100	100	55.3926	100
31	Row1	89.7313	95.875	94.1603	91.8097	91.2203	99.2685
31	Row2	91.7911	100	95.166	97.9024	91.7085	94.734
31	Row3	96.1378	97.5857	96.6574	100	100	100
31	Row4	95.2536	97.1409	96.2449	96.3361	100	97.5265
31	Row5	100	100	100	100	100	100
31	Row6	100	100	100	100	100	100
32	Row1	52.308	67.7325	60.1349	70.9602	76.1614	91.1839
32	Row2	65.5033	66.2984	60.303	87.5057	78.8554	89.3702
32	Row3	45.8756	65.7004	68.8209	72.5105	87.5899	92.4978
32	Row4	50.9611	68.3907	72.4786	85.7828	82.3906	96.2318
32	Row5	53.4249	74.3467	67.8987	74.9128	77.19	98.3509
32	Row6	54.6621	61.8477	55.5083	84.4793	90.6719	78.9053
33	Row1	3.04387	5.37021	7.10493	7.90045	10.6076	13.5174
33	Row2	3.37691	91.5879	100	100	100	100
33	Row3	0	2.89254	5.13513	6.33449	7.27928	6.50229
33	Row4	3.87871	100	100	100	100	100
33	Row5	6.09159	100	100	100	100	100
33	Row6	3.37627	100	100	100	100	100
34	Row1	74.4594	82.2993	76.6993	100	100	100
34	Row2	84.4377	80.1756	89.3481	100	100	100
34	Row3	71.6621	83.9771	78.5682	100	100	100
34	Row4	75.6328	84.4178	98.6176	100	100	100
34	Row5	86.1712	92.2158	75.3036	100	100	100
34	Row6	78.093	81.0862	86.8441	100	100	100
35	Row1	5.55168	5.8739	4.98052	7.14322	16.4793	25.5552
35	Row2	4.18961	5.27752	6.03424	6.39076	23.5289	38.951
35	Row3	0.644319	3.4897	4.9835	6.51517	16.4117	28.3192
35	Row4	2.97117	2.63748	3.73045	8.21507	26.7261	42.9737
35	Row5	2.5149	4.25615	5.11016	35.6523	36.9225	71.3232
35	Row6	3.02093	8.42012	23.5813	68.026	84.207	88.3196
36	Row1	24.6842	68.4427	69.8943	54.6817	35.8335	79.5183
36	Row2	81.5958	59.2857	91.051	81.6581	100	72.6354
36	Row3	100	100	100	76.4758	92.329	100
36	Row4	100	97.3753	100	100	100	100
36	Row5	100	100	100	100	80.1868	100
36	Row6	100	95.2994	97.2213	100	100	100
37	Row1	87.7583	89.853	89.6435	91.6128	93.5343	96.088
37	Row2	84.9886	88.5805	92.7511	92.1312	93.2272	95.1888
37	Row3	94.4365	94.4981	94.0043	99.2721	96.3299	97.535
37	Row4	83.5	91.4981	87.3471	92.0489	100	96.3499
37	Row5	87.03	92.5211	95.1795	97.4787	98.1228	99.8131
37	Row6	85.2529	93.0144	92.052	93.6611	96.8764	97.0553
38	Row1	12.9137	6.94848	14.1241	21.1034	18.3632	15.5549
38	Row2	31.19	14.5287	21.0558	22.3566	24.4388	25.3865
38	Row3	29.5881	6.34813	6.70641	5.25885	6.96391	8.58297
38	Row4	38.0165	12.0733	9.402	10.1243	12.4163	15.3335
38	Row5	41.9129	12.9928	27.6923	46.8012	53.2206	63.7498
38	Row6	60.8649	90.549	94.3856	100	100	100
39	Row1	14.0574	21.126	22.058	65.4052	100	100
39	Row2	16.6055	23.1285	22.6579	71.9458	100	100
39	Row3	20.4795	24.7889	23.0689	74.9903	100	100
39	Row4	18.8875	24.6196	24.3508	79.8396	100	100
39	Row5	17.832	23.4376	23.4533	83.0374	100	100
39	Row6	18.6665	23.3592	22.1145	79.2575	100	100
40	Row1	86.5223	86.9351	92.078	54.6353	96.0677	100
40	Row2	95.945	86.7739	92.783	56.7908	82.7362	100
40	Row3	98.0314	100	98.8816	100	100	100
40	Row4	100	100	100	100	71.298	100
40	Row5	100	100	100	100	93.3062	100
40	Row6	100	100	100	100	100	53.5971
41	Row1	12.4942	10.4361	13.352	13.8005	16.0539	16.3967
41	Row2	27.7702	26.8671	19.2517	22.2886	22.6302	26.9999
41	Row3	6.47766	4.36642	4.94248	7.19331	7.19875	11.3193
41	Row4	8.75537	8.65321	7.21264	10.1469	13.454	17.1806
41	Row5	15.1295	13.3294	16.8097	29.2051	40.1196	34.9423
41	Row6	70.2406	67.0227	78.4381	91.5234	100	100
42	Row1	0	0	0	0	0	0
42	Row2	0	0	0	0	0	0
42	Row3	0	0	0	0	0	100
42	Row4	0	0	0	0	0	0
42	Row5	0	0	0	0	0	0
42	Row6	0	0	100	0	0	100
43	Row1	61.0194	45.236	48.8603	52.1888	45.632	56.0774
43	Row2	55.3382	61.7644	56.3954	57.1694	55.1688	55.8115
43	Row3	41.15	39.8138	38.3677	54.7338	43.0029	39.2031
43	Row4	43.3975	40.5505	53.1307	54.9527	50.2141	54.1986
43	Row5	57.0992	41.2263	56.4865	71.3034	69.261	64.4849
43	Row6	51.1007	31.7733	57.0217	60.7991	55.3431	67.6579
44	Row1	70.5386	70.9885	72.9095	39.5684	38.7864	94.1797
44	Row2	74.9948	70.213	76.7643	31.4759	100	100
44	Row3	56.921	75.3591	79.8261	100	61.9325	65.6374
44	Row4	41.4431	78.5992	34.414	100	84.0845	69.7449
44	Row5	77.2388	78.0167	77.3296	47.6966	43.6915	100
44	Row6	67.2376	57.2646	83.043	100	67.4397	41.6835
45	Row1	42.3011	40.6875	37.7396	44.517	52.1403	52.5804
45	Row2	44.9914	46.6539	46.8916	44.7633	55.1242	55.3503
45	Row3	44.7128	49.0136	46.0672	53.2839	64.2528	51.3546
45	Row4	45.7936	46.0173	41.6811	49.4145	51.1518	51.5214
45	Row5	30.2766	30.4039	34.7541	58.6962	73.6079	80.8335
45	Row6	39.2026	31.1471	38.3729	84.3489	90.2234	100
46	Row1	12.7431	32.5417	61.004	89.5371	100	100
46	Row2	12.598	24.8727	66.864	100	100	100
46	Row3	16.1157	25.4053	72.4968	100	100	100
46	Row4	11.8589	24.5364	58.8262	100	100	100
46	Row5	16.632	21.8072	70.8438	100	100	100
46	Row6	11.5177	26.2113	67.1506	88.1047	100	100
47	Row1	11.0398	10.0125	10.5749	10.8351	10.2699	10.5664
47	Row2	27.9567	41.3344	36.1889	47.968	47.1327	50.0251
47	Row3	63.8111	61.493	64.4425	70.4588	76.9176	63.6828
47	Row4	69.9812	77.3133	79.8533	76.1344	75.0205	87.2808
47	Row5	94.4606	92.3584	88.1171	88.5371	89.3555	100
47	Row6	100	100	100	100	100	100
48	Row1	67.0512	72.0656	81.4701	83.0173	84.4408	82.9868
48	Row2	78.6069	74.9569	74.7771	91.4516	86.991	89.9043
48	Row3	66.3996	74.0007	82.3751	84.3565	99.5489	99.5473
48	Row4	70.7183	61.8466	79.0382	100	93.9718	92.0104
48	Row5	84.8594	71.2323	83.6904	82.0266	89.5336	100
48	Row6	79.5621	76.6567	92.3846	90.7211	100	95.384
49	Row1	57.3239	73.3349	45.521	47.1845	47.0932	68.9149
49	Row2	57.9038	39.5403	53.9637	60.2765	62.1118	52.5088
49	Row3	35.9653	59.5172	53.6327	60.1855	44.9803	65.5782
49	Row4	80.7566	95.0987	58.5258	84.6632	67.0796	58.9019
49	Row5	89.5602	71.2254	47.318	100	81.9551	95.1499
49	Row6	48.4256	43.4646	76.9807	68.7671	75.808	97.3786
50	Row1	73.6961	100	100	100	94.3078	85.8473
50	Row2	77.5579	82.0528	88.9512	97.8603	92.0276	99.8882
50	Row3	82.3917	76.1498	92.1421	90.4865	98.3184	97.2085
50	Row4	89.6068	79.6978	98.2289	84.9439	100	99.4713
50	Row5	74.7359	72.8171	72.8013	82.7744	86.4626	97.1187
50	Row6	83.6366	81.0327	87.7443	95.3775	83.6256	76.1176
51	Row1	83.9156	78.7083	87.1726	83.5317	83.6348	97.4219
51	Row2	83.7551	83.4948	77.5727	99.595	93.9517	90.2408
51	Row3	80.335	86.8239	85.4805	100	99.7323	99.4856
51	Row4	71.7885	76.1825	79.6843	86.223	83.0762	98.753
51	Row5	77.429	90.1901	95.1476	86.2131	100	95.9526
51	Row6	84.0537	85.8597	92.0892	93.9804	83.2832	77.778
52	Row1	92.6714	100	100	100	100	100
52	Row2	84.2399	100	100	98.3609	100	100
52	Row3	84.7163	100	100	100	100	100
52	Row4	89.9966	96.202	100	100	100	96.8059
52	Row5	71.2883	90.0373	100	100	99.9226	90.3645
52	Row6	73.0272	100	98.8874	95.9367	91.9374	79.4252
53	Row1	89.0169	83.3615	57.3547	100	100	100
53	Row2	63.0864	89.6553	79.1941	100	100	50.0713
53	Row3	60.1183	100	89.3796	68.2008	100	83.6275
53	Row4	56.7002	100	100	100	100	67.3176
53	Row5	100	100	100	84.548	86.4058	100
53	Row6	100	52.1894	78.5672	100	100	100
54	Row1	1.87644	1.07724	3.82118	4.3437	6.07608	2.99552
54	Row2	1.51605	0.350263	8.43143	9.74613	26.7359	12.7298
54	Row3	1.61651	3.57005	19.1852	18.6133	13.5184	50.0313
54	Row4	2.72765	9.68358	23.5117	24.8837	25.964	33.4001
54	Row5	2.49677	1.39005	45.9788	37.8324	42.7361	84.0117
54	Row6	0.733557	1.09221	46.8142	33.0362	50.6261	41.9043
55	Row1	82.258	94.6686	95.3948	95.5773	100	96.4591
55	Row2	94.9949	100	100	100	96.8069	100
55	Row3	100	91.148	100	100	100	100
55	Row4	95.5155	89.6563	100	100	93.4698	100
55	Row5	84.3352	97.3937	93.0342	100	100	100
55	Row6	87.1296	91.0324	93.7993	93.0639	100	96.7869
56	Row1	95.0051	100	100	81.5022	100	100
56	Row2	90.5764	72.6745	100	100	100	100
56	Row3	100	100	100	100	100	100
56	Row4	100	100	100	56.8856	45.077	100
56	Row5	100	100	100	98.6608	100	68.418
56	Row6	51.3347	100	100	100	100	56.8593
57	Row1	82.8718	88.6725	38.1331	89.5524	90.6703	94.655
57	Row2	87.6794	90.7983	42.7783	92.0804	94.039	51.207
57	Row3	85.5512	40.7253	80.4335	99.9534	100	100
57	Row4	98.7197	57.1984	100	100	100	100
57	Row5	100	100	100	100	100	100
57	Row6	100	100	100	100	51.7997	100
58	Row1	0.385905	0	0	0	0.441868	4.28051
58	Row2	8.03538	6.04425	7.00276	8.43848	20.7809	28.1229
58	Row3	46.5222	25.7957	23.2898	46.8572	49.6851	50.1392
58	Row4	90.0994	66.3931	42.7403	88.3641	95.6203	100
58	Row5	68.5278	52.8142	83.1703	100	94.8894	100
58	Row6	61.9654	68.1836	64.9271	100	100	100
59	Row1	0	0	0	0	0	0
59	Row2	0	0	0	0	0	0
59	Row3	0	0	0	0	0	0
59	Row4	0	0	0	0	0	0
59	Row5	0	0	0	0	0	0
59	Row6	0	0	0	100	0	0
60	Row1	93.6478	90.8661	64.4676	88.6722	83.6247	85.7382
60	Row2	100	90.1174	90.3533	89.5534	87.4608	91.0277
60	Row3	88.3334	87.6077	100	88.6647	98.204	100
60	Row4	100	86.2889	77.8102	99.8731	97.0309	95.9182
60	Row5	100	93.8932	91.3509	100	98.6345	86.6326
60	Row6	83.7488	94.9056	97.8829	92.2186	100	77.0167
61	Row1	86.0237	62.0486	82.8139	85.0675	53.0882	34.0181
61	Row2	87.6222	86.7844	84.7712	87.0174	94.8078	100
61	Row3	90.6685	90.0426	92.6967	94.8727	100	100
61	Row4	91.7024	94.193	95.5307	98.364	100	100
61	Row5	47.3805	67.3006	89.1987	91.7391	100	47.1297
61	Row6	88.1288	87.5049	35.3692	88.9513	100	71.8745
62	Row1	74.4229	71.2224	63.1621	75.6265	74.8552	60.9175
62	Row2	83.0677	78.5343	82.6061	65.6846	93.4001	100
62	Row3	53.6708	78.3052	82.5419	83.8538	95.9905	100
62	Row4	86.2426	85.4269	83.3406	71.9202	98.6807	100
62	Row5	82.6274	81.3374	83.3258	85.3454	96.7649	100
62	Row6	82.9488	32.3295	83.5126	85.9771	99.3893	44.528
63	Row1	0	30.7126	100	0	0	59.9614
63	Row2	0	0	0	0	0	0
63	Row3	0	0	0	12.0981	0	0
63	Row4	0	0	0	0	0	0
63	Row5	0	0	0	0	0	0
63	Row6	62.0785	0	0	0	0	0
64	Row1	92.4542	89.4346	62.0962	61.5805	52.9169	100
64	Row2	96.2646	92.9304	74.0922	70.2241	100	61.8726
64	Row3	100	95.265	100	100	100	100
64	Row4	100	100	100	100	100	55.7082
64	Row5	98.0421	100	100	100	100	100
64	Row6	100	100	52.5722	100	100	100
65	Row1	19.0732	67.4769	100	100	97.3983	100
65	Row2	20.9943	77.0483	100	100	100	100
65	Row3	21.587	82.8736	100	88.487	100	100
65	Row4	24.0695	77.0099	92.7472	100	100	100
65	Row5	22.31	73.8644	100	100	100	100
65	Row6	23.3717	79.9528	100	100	100	100
66	Row1	100	100	100	100	21.6328	0
66	Row2	100	100	100	0	0	100
66	Row3	100	100	100	0	100	0
66	Row4	100	100	100	0	0	100
66	Row5	100	100	100	100	100	100
66	Row6	100	100	100	100	0	100
67	Row1	41.1059	81.385	33.2536	78.8683	74.6551	82.4606
67	Row2	43.3079	89.2321	84.9628	85.7951	42.1395	45.2284
67	Row3	88.3384	88.9885	81.529	87.794	53.3116	91.4448
67	Row4	60.7588	50.7378	44.8153	95.8584	97.8871	56.0506
67	Row5	86.2372	54.0228	74.3413	82.0638	87.1179	96.6124
67	Row6	95.0279	95.3223	42.6818	91.2491	92.6758	99.7417
68	Row1	94.5936	93.4479	89.944	98.1123	92.9353	100
68	Row2	92.9085	89.5614	92.2597	88.7449	94.9933	91.6458
68	Row3	91.8567	91.358	93.8356	91.5765	92.2384	100
68	Row4	91.9696	91.1216	91.0629	90.3223	92.5917	100
68	Row5	92.653	91.6517	90.9312	92.1859	92.7371	98.906
68	Row6	95.4167	91.352	95.3256	92.5834	97.5297	100
69	Row1	93.8896	92.4671	92.4	91.6049	93.0623	96.68
69	Row2	91.255	97.4615	91.2455	97.1859	88.0556	100
69	Row3	91.544	77.8217	90.754	59.6804	96.9738	100
69	Row4	100	99.8743	63.7733	95.5604	97.9028	86.4216
69	Row5	100	100	95.7666	97.9418	100	100
69	Row6	100	99.6336	100	81.5371	100	42.3372
70	Row1	5.54674	3.44882	3.49464	2.09177	4.44409	22.0581
70	Row2	4.07378	4.31477	3.80803	2.63748	4.95328	34.9485
70	Row3	3.45622	3.46841	3.72266	1.95399	5.26397	40.2144
70	Row4	5.12761	3.39546	3.49262	3.44109	5.89409	50.3677
70	Row5	3.54727	1.71871	3.04573	2.48384	28.0295	82.9194
70	Row6	3.022	2.04068	1.47091	5.41574	66.9168	100
71	Row1	5.93179	4.30337	7.87932	13.9328	18.2831	16.2446
71	Row2	7.03967	5.68856	13.2718	24.4519	26.9093	25.6934
71	Row3	4.97189	7.2053	19.75	36.0855	40.8129	46.7465
71	Row4	7.34632	10.4132	25.4105	51.4922	76.3025	70.9108
71	Row5	5.76971	11.0541	27.9617	64.9925	87.4063	84.4159
71	Row6	4.58066	8.55327	26.469	54.4005	92.7993	84.9437
72	Row1	61.9652	64.1748	58.7303	69.7608	78.5904	81.776
72	Row2	64.5695	68.0686	81.8941	76.8705	84.1515	82.2003
72	Row3	66.5359	58.2901	77.7012	73.4996	93.6079	100
72	Row4	74.3818	67.0426	61.2975	83.1647	96.569	94.3573
72	Row5	65.3543	64.6403	82.5722	78.4105	87.6842	89.0215
72	Row6	69.4889	60.3008	78.5151	69.0368	95.7479	78.5061
73	Row1	2.77052	3.21531	16.9614	11.31	17.7261	21.6121
73	Row2	13.3307	40.6902	39.1018	36.5544	28.7144	96.2726
73	Row3	2.84198	4.50324	1.6297	10.4197	6.54201	11.9033
73	Row4	2.64352	8.72233	17.0349	11.6202	18.0113	16.5013
73	Row5	3.23615	3.17924	11.5966	18.8218	12.9053	22.6203
73	Row6	13.8678	17.1133	79.0208	100	52.4288	100
74	Row1	8.75295	24.3947	51.2907	75.2807	88.631	85.3769
74	Row2	9.41016	17.5706	53.6035	90.9633	100	100
74	Row3	8.73995	21.7228	58.6789	87.3802	83.8274	100
74	Row4	10.2359	21.7879	68.0223	85.9528	95.1655	99.2828
74	Row5	8.05264	24.0498	56.9088	92.8429	91.9075	92.8618
74	Row6	10.5151	22.2435	68.8366	100	100	100
75	Row1	38.2466	76.6165	75.0471	53.8644	49.4107	87.0138
75	Row2	76.5555	70.7094	41.3414	86.8788	91.2257	100
75	Row3	75.8433	41.6868	80.5071	73.3796	92.1941	76.1031
75	Row4	84.6925	43.3029	57.082	90.686	54.4147	100
75	Row5	76.0482	41.1782	89.6208	85.2222	47.632	100
75	Row6	83.5108	80.1098	92.0005	98.4154	94.5571	100
76	Row1	30.345	41.0821	57.4184	36.9579	50.023	65.753
76	Row2	78.4582	5.22756	100	94.5121	76.0079	92.6703
76	Row3	60.5852	73.4385	100	100	100	100
76	Row4	71.0278	67.5478	100	100	100	100
76	Row5	76.8356	100	80.6872	100	93.3601	100
76	Row6	45.5656	88.3709	100	100	100	62.1145
77	Row1	30.3223	31.6374	74.3441	85.8435	87.1474	88.7523
77	Row2	75.9896	71.1554	60.9538	99.6522	100	100
77	Row3	71.792	63.6928	78.9394	91.5139	80.5737	94.067
77	Row4	77.0676	78.7299	88.0692	95.7478	100	40.3565
77	Row5	74.16	76.7106	79.1877	77.7303	100	100
77	Row6	75.9189	35.4525	75.5005	100	55.8998	100
78	Row1	43.0668	82.3413	53.5182	93.9417	86.4453	100
78	Row2	77.0425	85.1808	61.4072	67.0913	51.5861	49.4484
78	Row3	37.6923	84.7622	86.175	90.2133	92.0778	94.3109
78	Row4	90.9579	100	100	64.1328	55.62	76.3986
78	Row5	55.907	49.6604	96.1238	100	100	100
78	Row6	88.6262	96.4547	100	100	73.8786	59.1235
79	Row1	47.7915	44.6221	69.6076	100	100	100
79	Row2	100	100	100	100	91.1858	100
79	Row3	100	100	100	100	100	60.9896
79	Row4	100	100	100	100	78.5737	51.7957
79	Row5	67.9476	67.8853	100	100	85.5386	100
79	Row6	68.9129	100	57.0508	66.9508	89.8176	100
80	Row1	96.8965	97.9462	96.3907	97.0512	100	96.8033
80	Row2	94.421	92.7241	95.3909	96.5454	96.5488	95.8933
80	Row3	97.517	93.9868	94.2197	97.6168	97.0944	97.0229
80	Row4	97.5453	96.5355	95.4291	97.2725	96.3924	98.1808
80	Row5	97.908	96.3308	94.5923	99.2439	96.4623	99.2522
80	Row6	95.7702	99.3986	97.5253	96.404	95.7136	100
81	Row1	9.66506	21.6949	57.4584	75.2134	73.1979	81.1245
81	Row2	7.89801	23.6288	42.9621	70.2149	90.2809	77.2127
81	Row3	10.5068	13.7108	52.0781	73.2628	84.6672	84.3634
81	Row4	7.76483	18.5318	74.3756	70.469	87.2617	100
81	Row5	7.5704	17.7992	64.1101	82.45	84.6517	86.9631
81	Row6	8.32426	18.7902	56.7482	86.7979	73.5917	76.45
82	Row1	27.3141	56.9255	47.0435	68.7622	84.0907	76.2763
82	Row2	40.4086	58.8969	55.0003	52.9596	68.5072	65.6872
82	Row3	47.7652	76.6	100	52.9553	100	94.9447
82	Row4	54.7221	77.4312	98.9166	100	79.6644	100
82	Row5	48.3385	54.5207	79.3074	80.1055	75.4474	89.9176
82	Row6	40.1014	51.8702	78.7275	67.1757	52.2705	67.5154
83	Row1	80.2788	84.5111	78.5254	83.8633	85.3936	86.3966
83	Row2	93.2547	87.0908	82.6547	86.9759	82.3561	80.4144
83	Row3	100	100	100	100	100	100
83	Row4	100	100	100	100	100	100
83	Row5	76.6186	73.1435	73.5398	75.3839	74.4474	71.9013
83	Row6	80.8717	62.8385	79.4462	76.3271	81.4851	77.6867
84	Row1	6.98798	4.95853	46.0701	30.3716	25.9623	19.0732
84	Row2	11.9789	6.78828	100	45.2685	52.0253	79.5122
84	Row3	18.4343	7.06475	78.1281	6.89459	13.9113	12.8092
84	Row4	7.46138	5.90715	85.4767	8.01611	19.4134	10.372
84	Row5	5.8073	6.7439	100	11.7727	13.4055	16.8302
84	Row6	5.78604	7.63058	100	100	100	72.7535
85	Row1	62.2661	64.7229	69.2715	77.7816	78.6337	71.8222
85	Row2	74.0746	82.1377	84.5069	83.6402	85.8755	100
85	Row3	68.7831	74.6782	83.0755	90.1651	96.6625	96.0589
85	Row4	71.3359	80.8846	76.4931	90.6182	93.439	100
85	Row5	82.4608	74.8637	83.9995	89.6721	100	96.5321
85	Row6	79.8506	83.067	98.486	100	99.4878	96.1118
86	Row1	69.5443	71.5564	52.3452	42.7564	36.9721	42.9214
86	Row2	78.868	65.799	54.2614	44.1402	42.4984	40.084
86	Row3	75.9494	63.5236	47.4607	25.3805	30.4379	17.6309
86	Row4	70.9232	55.0873	23.7058	7.53366	7.83264	3.93679
86	Row5	69.9394	52.1386	5.16458	0	0.473809	0
86	Row6	69.5743	46.4233	4.84825	0	0	0
87	Row1	56.7405	62.0044	47.3728	25.7516	73.8582	100
87	Row2	58.9673	60.123	51.3524	26.0616	74.4727	100
87	Row3	59.4601	60.7505	48.5666	24.8738	78.1058	100
87	Row4	55.3461	60.85	47.4945	20.0297	66.6061	100
87	Row5	60.1921	61.6635	46.5225	32.4974	75.5026	100
87	Row6	65.2755	63.2609	43.6032	29.0512	77.6445	100
88	Row1	41.3135	41.4216	31.573	34.4871	37.3658	42.8058
88	Row2	14.1621	24.5161	27.1731	29.4481	41.0273	29.8523
88	Row3	12.1416	21.8632	19.5309	22.3006	38.2344	98.5479
88	Row4	10.9256	20.037	21.2858	26.3512	39.3192	26.2623
88	Row5	15.6828	27.163	24.9682	29.9364	41.8323	82.7252
88	Row6	14.5645	26.5713	30.7202	35.7644	50.4413	100
89	Row1	69.7136	83.5203	53.7498	52.4292	58.0168	56.6522
89	Row2	27.8994	97.3784	70.6229	51.5787	63.6739	54.9757
89	Row3	11.6115	100	50.3748	72.3001	99.1104	79.4647
89	Row4	20.148	100	69.2272	64.6165	49.0143	69.3251
89	Row5	27.5174	100	64.4198	76.6921	100	74.7944
89	Row6	20.6369	100	83.6109	71.892	86.3574	58.0495
90	Row1	0	0	6.39547	4.04708	4.29924	2.59864
90	Row2	4.66045	10.0063	32.5568	22.2708	21.679	7.84478
90	Row3	28.7658	47.2906	39.241	52.2947	43.1979	36.5191
90	Row4	31.2932	100	100	100	100	74.9472
90	Row5	100	100	100	100	71.9131	42.0546
90	Row6	100	84.395	100	100	46.2962	36.2558
91	Row1	78.4299	79.2251	79.3996	85.2592	85.1459	55.2159
91	Row2	69.153	82.3272	82.6722	86.4662	88.8062	86.4129
91	Row3	78.8602	81.8121	81.4506	93.9905	94.7982	94.5288
91	Row4	81.3929	82.1415	83.3587	100	100	100
91	Row5	77.8705	49.8284	80.1646	49.0166	100	100
91	Row6	81.6949	81.4978	39.8056	100	100	55.944
92	Row1	49.6751	44.3002	44.4659	45.9417	42.2025	52.1749
92	Row2	46.2908	39.5536	41.717	39.5386	39.1792	44.5816
92	Row3	46.8223	44.1768	41.4857	44.4272	41.5082	55.7144
92	Row4	46.1006	44.1915	42.238	41.9503	45.9779	73.4133
92	Row5	50.7927	48.6484	43.8778	40.949	55.6591	77.3196
92	Row6	53.5269	53.1755	48.3797	50.5809	65.8868	100
93	Row1	60.6514	80.3169	85.9599	81.2869	94.2782	84.596
93	Row2	72.4775	71.8587	97.9917	83.1241	54.1638	100
93	Row3	39.3561	52.9258	100	100	100	100
93	Row4	50.5046	100	66.4635	100	86.2435	45.7967
93	Row5	50.104	75.3791	67.2814	80.5278	95.3818	71.8037
93	Row6	41.9207	48.5451	100	98.5993	86.1673	87.6002
94	Row1	34.7724	30.0251	32.5391	29.8931	34.7238	39.1074
94	Row2	53.446	61.4721	57.6481	62.4565	64.7144	61.4461
94	Row3	70.9804	66.3132	76.9213	87.5561	86.8321	83.3674
94	Row4	77.8825	86.6944	98.3276	100	100	100
94	Row5	80.7221	87.7343	100	100	100	100
94	Row6	79.4805	85.8198	100	100	100	100
95	Row1	61.6277	72.8313	87.3863	94.0385	100	100
95	Row2	57.703	75.8592	88.3	94.3144	98.1106	100
95	Row3	59.8162	73.7684	86.0139	93.6681	100	100
95	Row4	59.7931	82.6044	97.8562	91.7325	100	100
95	Row5	64.0663	79.0948	89.0568	92.3844	100	96.3576
95	Row6	63.1978	78.3095	91.4238	100	100	100
96	Row1	12.6547	17.9145	11.6893	10.7658	16.2497	18.0906
96	Row2	30.5177	86.9393	37.437	100	100	100
96	Row3	8.83338	7.93	20.1959	9.7391	11.7389	12.2337
96	Row4	13.5154	5.90146	4.63981	21.6219	1.15889	7.5896
96	Row5	9.90892	10.8991	10.3951	14.2312	14.6205	12.4872
96	Row6	71.9819	100	61.1483	88.8663	78.0179	54.8804
97	Row1	73.6081	72.175	40.5854	72.8037	52.1032	73.0895
97	Row2	82.1064	38.3808	81.9718	82.3195	84.6195	82.8767
97	Row3	80.6573	41.6351	81.4025	54.6401	82.2093	80.1297
97	Row4	31.3973	87.7488	50.8099	88.6574	91.1813	89.8161
97	Row5	87.4573	83.4861	70.3405	90.4892	92.6008	94.7024
97	Row6	83.6518	72.708	95.1923	100	83.7985	100
98	Row1	0	0	0	0	0	0
98	Row2	0	0	0	0	0	0
98	Row3	0	0	0	0	0	0
98	Row4	0	0	0	0	0	0
98	Row5	0	0	0	0	0	0
98	Row6	0	0	0	0	0	0
99	Row1	100	100	100	100	84.2637	100
99	Row2	100	100	94.3768	60.0482	100	72.7
99	Row3	100	100	100	57.0369	84.8072	91.4448
99	Row4	85.1737	100	100	74.9669	62.9156	41.6436
99	Row5	80.0901	100	92.9304	51.3633	41.4905	57.6584
99	Row6	69.8986	100	80.9518	58.5789	48.3907	46.7831
100	Row1	82.2374	12.4592	69.4831	96.0144	61.6351	86.3194
100	Row2	81.0775	5.7143	50.5528	84.6769	100	75.7199
100	Row3	100	15.2369	76.1418	96.0538	68.6401	100
100	Row4	100	22.0942	65.209	76.6031	56.0927	66.2268
100	Row5	100	19.7409	100	97.858	43.6266	42.3887
100	Row6	100	13.9982	73.4002	73.3444	80.0375	67.495
101	Row1	54.5056	56.5505	55.5164	54.072	57.0919	56.6288
101	Row2	57.6776	60.0238	56.1695	53.3749	56.3292	53.2329
101	Row3	56.2619	59.6754	55.3701	58.3261	57.068	57.6465
101	Row4	57.3441	60.379	54.595	54.6187	54.9972	58.211
101	Row5	57.6854	55.065	52.0112	55.3196	54.0721	55.702
101	Row6	90.6996	93.9218	95.9932	90.6342	100	98.2838
102	Row1	79.5215	74.9523	65.1933	72.4629	68.9311	85.7887
102	Row2	63.5391	75.8918	73.3029	69.1621	78.3618	83.9464
102	Row3	82.6966	67.6067	80.6385	92.7494	100	83.1808
102	Row4	68.7245	80.482	42.6199	87.1169	100	87.2768
102	Row5	75.5303	76.0784	87.3925	90.8732	78.7132	97.9657
102	Row6	85.7751	93.6504	92.0657	97.1769	92.341	74.8666
103	Row1	38.5635	46.734	65.8219	15.0618	100	95.7584
103	Row2	63.7668	82.4293	91.0509	86.3145	100	100
103	Row3	60.5441	67.731	100	90.9927	96.3787	100
103	Row4	98.6627	100	100	100	100	100
103	Row5	49.6158	59.9747	100	93.4608	100	75.823
103	Row6	70.2827	95.9288	100	100	88.5606	62.7059
104	Row1	56.7518	59.6738	59.6933	59.3883	62.9829	67.385
104	Row2	70.2979	54.3353	83.6697	99.3998	100	94.9412
104	Row3	50.7224	51.2233	92.8562	87.1792	95.65	100
104	Row4	77.2102	84.7801	91.4838	89.807	97.2495	95.3451
104	Row5	68.3425	30.0022	89.5687	88.5024	94.2075	100
104	Row6	79.0658	78.1616	88.7581	92.8275	97.0314	91.0919
105	Row1	51.2124	100	76.1686	79.7352	100	100
105	Row2	49.2062	83.2995	94.7705	82.6411	80.8344	100
105	Row3	61.5178	75.194	100	100	99.7669	100
105	Row4	60.952	100	98.2967	99.5504	99.9877	100
105	Row5	44.295	83.9117	100	100	81.3086	100
105	Row6	61.7224	100	100	91.3765	76.1384	73.185
106	Row1	3.06025	9.40255	13.0645	17.3079	6.52898	5.73994
106	Row2	4.51273	11.0079	9.15001	6.80884	11.3731	10.1233
106	Row3	5.7386	10.7342	10.3663	8.50295	14.9715	10.9561
106	Row4	9.67557	8.87357	6.08805	7.42451	14.274	4.29156
106	Row5	5.02872	14.7866	14.1306	13.8084	16.3046	15.8834
106	Row6	16.383	56.301	100	80.4669	100	82.1501
107	Row1	30.3876	26.7753	26.0171	26.0697	25.0319	27.4671
107	Row2	27.409	27.3812	27.8299	27.0013	28.1415	25.6052
107	Row3	13.1046	12.769	18.7233	24.8142	39.7413	29.046
107	Row4	12.6934	10.3121	17.715	25.626	37.475	97.5596
107	Row5	11.4005	12.3998	16.468	21.315	38.8941	33.3156
107	Row6	12.1885	11.9978	16.486	22.6922	40.1663	100
108	Row1	73.7685	88.635	95.6804	90.5507	91.8819	90.0106
108	Row2	82.5984	100	97.1988	96.7754	99.4931	100
108	Row3	90.3542	99.0652	100	100	100	97.2728
108	Row4	88.1319	100	100	100	100	100
108	Row5	88.0793	100	100	98.637	100	100
108	Row6	88.0117	100	100	100	100	100
109	Row1	10.896	14.0746	13.1247	11.1388	10.1268	12.4648
109	Row2	8.6783	100	77.8806	89.7534	53.901	66.3491
109	Row3	3.98845	11.3838	2.38562	7.42674	7.29337	3.60539
109	Row4	7.1468	15.6177	4.0412	1.41478	2.99281	9.04275
109	Row5	36.777	31.6119	11.4156	13.6357	15.4269	5.57034
109	Row6	39.3918	100	73.0962	59.9254	85.0643	90.7878
110	Row1	4.5754	17.1502	9.61162	7.92261	10.7275	7.60119
110	Row2	7.38161	92.5155	100	100	100	100
110	Row3	4.35412	22.1787	8.55768	10.6409	13.5097	9.0882
110	Row4	6.52222	22.1374	23.192	4.39878	8.71907	15.1932
110	Row5	12.6404	38.3064	24.6587	19.7734	15.0779	14.453
110	Row6	8.35772	100	100	100	100	70.569
111	Row1	82.487	87.196	80.1977	79.551	87.7819	83.1489
111	Row2	76.2269	69.4967	80.6036	91.4422	100	100
111	Row3	73.5214	83.0525	90.6446	83.6708	80.917	95.0983
111	Row4	84.0603	70.8044	85.9245	78.9896	92.2745	100
111	Row5	79.2626	90.6437	85.8449	88.3155	80.0587	100
111	Row6	95.4215	82.0779	79.4399	100	91.5074	100
112	Row1	5.53475	9.17282	18.971	39.6386	55.3992	50.3167
112	Row2	6.30333	13.0204	51.2253	100	100	100
112	Row3	3.43698	17.5154	47.7013	47.4235	75.2756	74.0685
112	Row4	4.9038	14.4987	35.0058	71.3123	73.3912	77.1446
112	Row5	4.55116	16.025	28.9545	45.8444	53.8141	82.2657
112	Row6	4.52046	9.96746	26.81	37.5774	45.2655	60.0341
113	Row1	71.0092	74.9325	66.863	65.3952	67.6328	86.6905
113	Row2	83.2969	82.961	70.219	72.648	79.7953	88.4735
113	Row3	70.9939	73.4156	73.5677	73.3563	70.8633	92.0231
113	Row4	80.2523	79.2897	78.5409	80.1098	83.978	100
113	Row5	77.0467	76.9395	66.0157	78.2004	83.3346	100
113	Row6	86.0592	90.0557	76.7861	79.0647	92.604	100
114	Row1	100	44.2127	71.4807	52.1376	68.926	48.5923
114	Row2	100	100	100	100	100	67.9353
114	Row3	58.0813	52.4505	100	100	63.0344	56.2044
114	Row4	98.9051	44.8384	100	86.9656	100	75.9124
114	Row5	87.7477	53.4932	100	70.1773	100	65.537
114	Row6	38.634	76.121	100	100	100	100
115	Row1	44.5239	74.3394	71.3815	67.7489	73.3605	76.5101
115	Row2	72.8857	63.1753	75.9583	76.7727	78.4408	77.8553
115	Row3	38.885	73.4949	70.7808	74.2633	71.8136	47.3325
115	Row4	75.6995	81.4555	78.0143	88.0721	59.8541	100
115	Row5	68.277	84.233	54.5094	87.1236	89.4088	92.3339
115	Row6	75.6164	47.8846	70.2103	54.6962	95.8629	98.3981
116	Row1	24.9907	96.7722	86.8839	92.4358	89.448	79.6229
116	Row2	68.4775	87.1524	83.4834	100	81.0075	80.6035
116	Row3	54.9945	100	100	79.9884	100	89.8425
116	Row4	78.8574	100	100	100	100	100
116	Row5	34.3003	100	100	100	100	81.5543
116	Row6	75.7962	100	100	100	100	27.6592
117	Row1	3.73846	5.95222	5.85423	8.53845	9.85007	8.28704
117	Row2	3.9753	7.36476	15.4342	33.0571	32.4179	43.204
117	Row3	2.19657	7.10526	21.4136	36.56	51.7511	47.0374
117	Row4	1.69086	8.18824	24.383	45.4698	72.4269	73.7221
117	Row5	5.91921	9.8488	36.1922	60.9539	80.6246	74.1777
117	Row6	7.28085	15.3172	35.9932	46.6469	53.9238	74.3671
118	Row1	21.716	36.7799	43.9119	48.6751	52.3188	56.083
118	Row2	31.1141	51.5946	69.2805	78.4888	76.6217	77.6201
118	Row3	30.3306	66.9917	88.7341	99.3613	100	100
118	Row4	32.9486	62.6871	86.6057	97.1181	100	100
118	Row5	26.9735	52.0093	85.829	100	100	100
118	Row6	24.2782	56.644	90.1864	93.0526	100	100
119	Row1	0	0	0	0	0	0
119	Row2	0	0	0	0	0	0
119	Row3	0	0	0	0	0	0
119	Row4	0	0	0	0	0	0
119	Row5	0	0	0	0	0	61.0738
119	Row6	70.978	0	86.27	0	0	98.9129
120	Row1	6.82826	8.28852	17.2679	18.2243	19.8167	18.6732
120	Row2	9.65534	15.2421	30.9147	47.7862	51.3986	43.7578
120	Row3	12.545	22.3431	59.0713	80.3594	77.0299	68.8307
120	Row4	19.4555	38.6374	77.3397	90.7793	90.0091	93.7354
120	Row5	20.3369	35.0645	76.0059	95.0197	96.2658	92.9626
120	Row6	24.7429	40.8316	84.3251	92.8255	99.3498	97.2483
121	Row1	52.2968	50.1868	52.1393	52.3402	47.9033	57.8602
121	Row2	59.2289	63.9136	58.3915	52.7363	59.2784	59.1686
121	Row3	70.245	61.6728	59.8448	62.6467	67.1318	68.1281
121	Row4	57.5778	60.8232	64.1238	64.2831	68.6522	73.3245
121	Row5	60.3027	65.7058	67.2338	84.4627	90.384	95.2701
121	Row6	54.0285	56.3176	68.7888	80.4823	90.8773	100
122	Row1	64.3621	63.6569	81.4637	90.0763	94.2311	100
122	Row2	84.347	78.3801	80.9552	84.848	100	100
122	Row3	81.3919	61.7593	67.9629	92.233	89.906	100
122	Row4	82.9764	56.1979	92.4022	81.436	80.1652	85.2052
122	Row5	69.9879	69.2249	71.7374	93.5416	100	100
122	Row6	3.2622	1.76734	2.5893	3.53285	2.19413	3.49253
123	Row1	10.7943	5.92286	11.5825	11.5825	7.26457	7.8578
123	Row2	9.17994	1.22244	12.9791	14.3329	9.2481	4.80265
123	Row3	11.4481	3.61997	4.77363	2.82922	4.89479	4.04723
123	Row4	19.7344	6.21884	7.48609	8.3248	8.74702	10.6258
123	Row5	14.3726	15.6279	14.0078	9.70819	13.84	11.5807
123	Row6	92.7847	81.6527	62.9438	88.1265	46.1598	59.8824
124	Row1	10.1356	11.6025	18.1729	29.6576	46.3009	57.4979
124	Row2	9.55936	13.2541	20.0268	52.7339	68.5792	80.2899
124	Row3	7.76698	21.6897	24.6727	66.1324	88.2552	100
124	Row4	16.8968	17.3517	29.8964	68.1233	99.402	100
124	Row5	12.1956	12.1931	36.5072	53.2548	96.0572	100
124	Row6	17.7187	21.9632	31.4504	74.2933	100	100
125	Row1	100	100	75.225	72.7921	76.4481	77.3549
125	Row2	100	100	100	78.6481	55.3687	81.7076
125	Row3	82.6631	69.2807	100	87.5232	73.8555	88.8321
125	Row4	95.1128	100	81.6218	87.438	76.6557	40.259
125	Row5	100	100	78.0125	74.6526	52.6519	58.8486
125	Row6	100	100	99.2288	72.4298	60.9489	68.0601
126	Row1	2.6418	2.8058	3.17303	4.55872	6.2172	12.2667
126	Row2	9.18122	16.4471	18.858	21.4203	21.4697	21.6521
126	Row3	3.14353	2.33997	2.44544	3.1567	5.83514	10.0808
126	Row4	2.05652	1.41042	1.73157	2.76802	10.7691	16.8079
126	Row5	2.08728	1.23386	1.98788	9.20907	32.7999	35.3732
126	Row6	3.96169	6.35976	13.4064	47.0735	87.1526	100
127	Row1	1.43493	1.53535	3.10413	6.42763	8.41186	0
127	Row2	16.1572	14.0386	13.8641	19.5805	23.4071	14.8148
127	Row3	25.4837	37.4618	49.1599	55.5341	48.2358	40.7456
127	Row4	71.7857	100	100	80.5782	100	77.3691
127	Row5	92.0828	100	100	100	98.2918	90.8175
127	Row6	100	100	100	93.4704	86.6068	74.7116
128	Row1	13.439	1.82125	46.3441	59.9892	44.1311	100
128	Row2	16.0171	10.9986	2.41819	9.39215	18.7923	14.7816
128	Row3	6.09316	3.0714	13.547	31.5943	38.6451	45.3629
128	Row4	4.38925	0.865689	19.3595	36.2121	48.3833	80.7093
128	Row5	14.1595	1.67854	10.7329	61.2096	32.8454	54.5705
128	Row6	16.8967	1.06329	20.7016	41.8988	42.3229	69.35
129	Row1	87.4484	91.6619	90.555	90.7486	90.7727	100
129	Row2	88.7519	91.6351	93.6813	91.0124	89.8721	100
129	Row3	85.711	92.3792	95.2575	96.3641	100	100
129	Row4	92.3008	89.2747	90.0461	90.5586	91.8605	100
129	Row5	92.957	90.2241	92.4246	92.0546	94.6163	100
129	Row6	88.5215	89.7776	95.5231	88.3919	97.5394	100
130	Row1	100	83.2874	100	100	100	100
130	Row2	100	100	100	100	100	100
130	Row3	100	100	100	100	100	100
130	Row4	100	94.7381	100	100	100	100
130	Row5	95.6326	83.2374	100	100	100	100
130	Row6	77.05	100	100	100	100	71.9196
131	Row1	74.5375	88.6315	92.7632	91.4199	92.4475	89.8392
131	Row2	73.6512	91.6066	95.7963	94.9663	92.7194	91.4127
131	Row3	78.9559	92.9454	100	95.5027	97.0118	95.909
131	Row4	81.2863	96.2283	100	97.5799	100	95.3305
131	Row5	82.4583	100	100	100	100	97.7536
131	Row6	82.9898	100	100	100	97.4577	93.1253
132	Row1	22.9275	27.0422	24.6943	26.4367	27.4578	25.8291
132	Row2	16.4546	20.0648	21.5418	21.1837	24.067	20.2496
132	Row3	48.8885	54.9809	50.3111	49.3522	57.3971	47.228
132	Row4	44.9462	54.0414	62.9503	58.1847	58.0838	59.358
132	Row5	47.296	51.7635	59.5042	56.4184	59.5664	58.8551
132	Row6	48.3061	58.1829	60.6321	68.909	63.9525	59.3464
133	Row1	34.3164	46.9577	54.4868	54.0613	58.3181	58.9861
133	Row2	44.1874	48.6683	61.4415	65.4979	72.0306	63.8903
133	Row3	51.6204	52.6149	63.2901	70.6125	63.9488	69.3193
133	Row4	48.5407	49.7783	46.1274	66.9444	68.0405	55.2218
133	Row5	38.2034	46.5198	54.0284	68.493	81.0339	93.0458
133	Row6	43.3771	50.7804	60.4885	96.7087	96.2033	100

## Sheet: SurveyResponses
SurveyId	dmso.v	sa.min	sa.max	sa.matrix	moran.p	smoothness.p	mono.v	Participant1	Participant2	Participant3	Participant4	Participant5	Participant6	Participant7	Participant8	Participant9	Consensus label
1	100	11.3486	18.3603	11.8649	0	0.00650065	0.929075	Good	Medium	Medium	Good	Bad	Medium	Bad	Medium	Medium	Medium
2	11.3106	42.4877	95.4084	0	3.58019e-07	0.0067	0.760668	Bad	Bad	Bad	Bad	Bad	Bad	Bad	Medium	Bad	Bad
3	75.1822	28.7131	167.901	47.9001	3.71098e-07	0.0008	0.630384	Bad	Medium	Good	Medium	Bad	Bad	Medium	Good	Medium	Medium
4	100	109.545	244.949	500	0.904919	0.3641	0.933143	Bad	Bad	Bad	Bad	Bad	Bad	Bad	Bad	Bad	Bad
5	84.0695	23.9785	39.1138	56.555	0.00653323	0.0258	0.688673	Medium	Bad	Bad	Bad	Bad	Bad	Bad	Bad	Bad	Bad
6	79.437	7.90839	8.79264	10.0101	0.201932	0.620162	0.685949	Bad	Bad	Bad	Bad	Bad	Bad	Bad	Bad	Bad	Bad
7	51.498	30.7194	42.073	43.4393	2.88658e-15	0.0590059	0.810067	Bad	Bad	Bad	Medium	Bad	Bad	Bad	Bad	Bad	Bad
8	7.07807	118.958	244.949	0	0.0443418	0.2389	0.993003	Bad	Bad	Medium	Bad	Bad	Bad	Bad	Bad	Bad	Bad
9	100	0	2.09207	2.54123	0.049782	0.0069	0.975185	Bad	Medium	Medium	Medium	Bad	Bad	Medium	Medium	Medium	Medium
10	69.3765	13.0301	15.4689	10.3687	0.0692705	0.1705	0.75596	Bad	Medium	Medium	Bad	Bad	Bad	Bad	Bad	Bad	Bad
11	51.0305	10.9318	30.0918	32.5955	0.00289632	0.0524	0.599018	Bad	Medium	Medium	Medium	Bad	Bad	Bad	Bad	Bad	Bad
12	48.7254	22.7377	24.6247	23.3085	0.00140955	0.0477	0.706636	Bad	Medium	Bad	Bad	Bad	Bad	Bad	Bad	Bad	Bad
13	100	24.2922	68.1389	67.0192	0	0	0.90767	Good	Good	Good	Good	Medium	Medium	Good	Good	Good	Good
14	61.8452	17.9539	41.1723	61.2931	0.0845852	0.0159	0.614256	Bad	Medium	Bad	Bad	Bad	Bad	Bad	Bad	Bad	Bad
15	100	4.12027	17.5384	28.7637	6.50591e-14	0.1345	0.8306	Medium	Medium	Medium	Medium	Bad	Bad	Medium	Good	Good	Medium
16	50.3874	22.0751	23.9571	26.84	6.53216e-06	0.2783	0.753408	Bad	Bad	Bad	Bad	Bad	Bad	Bad	Bad	Bad	Bad
17	73.2335	13.356	26.0766	29.8139	0.0662586	0.5193	0.748918	Bad	Bad	Bad	Bad	Bad	Bad	Bad	Bad	Bad	Bad
18	100	41.6446	65.3244	24.7353	7.45515e-12	0	0.6294	Good	Good	Good	Good	Medium	Medium	Good	Good	Medium	Good
19	63.2404	13.9306	132.788	47.3361	7.67045e-08	0.0005	0.567835	Medium	Medium	Good	Medium	Bad	Bad	Bad	Medium	Bad	Bad+Medium
20	48.3019	23.0369	26.1982	16.2554	0.761647	0.0016	0.658789	Bad	Bad	Bad	Bad	Bad	Bad	Bad	Bad	Bad	Bad
21	100	23.6151	28.5393	25.1534	0.0877039	0.43	0.723086	Medium	Bad	Bad	Bad	Bad	Bad	Bad	Medium	Bad	Bad
22	96.3735	36.4404	36.9537	15.4578	0	0	0.826172	Good	Good	Good	Good	Medium	Good	Good	Good	Good	Good
23	32.4811	79.2152	85.8981	130.58	0.032637	0.0741	0.688164	Bad	Medium	Medium	Bad	Bad	Bad	Bad	Bad	Bad	Bad
24	61.0009	17.0281	19.4293	21.1183	1.02028e-09	0.218	0.718888	Bad	Bad	Bad	Bad	Bad	Bad	Bad	Medium	Medium	Bad
25	0	0	166.554	500	0.0872543	0.3797	0.951703	Bad	Bad	Bad	Bad	Bad	Bad	Bad	Bad	Bad	Bad
26	100	0	9.9352	26.951	0.0745903	0.4983	0.799793	Medium	Bad	Bad	Bad	Bad	Bad	Bad	Medium	Medium	Bad
27	62.108	30.2231	31.4339	13.4793	0.960203	0.0357	0.723055	Bad	Bad	Bad	Bad	Bad	Bad	Bad	Bad	Bad	Bad
28	11.6833	44.3332	84.1454	59.1562	2.44249e-15	0.0596	0.725192	Bad	Medium	Bad	Bad	Bad	Bad	Bad	Bad	Bad	Bad
29	53.1251	26.1458	29.2812	29.0225	0.664205	0.9067	0.669041	Bad	Bad	Bad	Bad	Bad	Bad	Bad	Bad	Bad	Bad
30	100	23.2268	28.6813	14.4869	0.894872	0.7002	0.585871	Bad	Bad	Bad	Bad	Bad	Bad	Bad	Bad	Bad	Bad
31	100	0	2.14808	3.43295	4.7899e-10	0.0749	0.883668	Medium	Good	Medium	Bad	Bad	Medium	Medium	Medium	Bad	Medium
32	78.9053	7.48731	22.0135	16.1787	0	0.0339	0.845272	Medium	Medium	Medium	Medium	Bad	Bad	Bad	Medium	Medium	Medium
33	100	47.0183	66.4592	95.1774	2.11672e-05	0.1085	0.908403	Bad	Bad	Bad	Bad	Bad	Bad	Bad	Bad	Bad	Bad
34	100	0	11.2615	11.7503	0	0.0617	0.906173	Medium	Good	Medium	Medium	Bad	Bad	Good	Medium	Good	Medium
35	88.3196	51.0441	84.3133	103.82	0	0	0.887777	Good	Good	Good	Good	Good	Good	Good	Good	Good	Good
36	100	2.05008	13.6311	25.5472	5.97693e-10	0.0847	0.83803	Medium	Medium	Medium	Medium	Bad	Medium	Medium	Medium	Good	Medium
37	97.0553	1.64537	4.63374	4.63928	7.99361e-15	0.0953	0.828205	Medium	Good	Medium	Bad	Bad	Bad	Medium	Medium	Medium	Medium
38	100	16.7642	94.9868	66.4164	6.66134e-16	0	0.729771	Good	Good	Medium	Medium	Medium	Medium	Good	Good	Medium	Medium
39	100	0	69.9389	71.5975	0	0	0.917169	Medium	Good	Good	Good	Bad	Medium	Good	Good	Good	Good
40	53.5971	20.5318	20.5318	14.1701	0.0765268	0.2376	0.801339	Bad	Bad	Bad	Bad	Bad	Bad	Bad	Bad	Bad	Bad
41	100	17.3477	96.3115	58.5257	5.87175e-12	0.0002	0.764609	Good	Good	Good	Medium	Bad	Medium	Good	Good	Medium	Good
42	100	154.919	154.919	0	0.978321	0.4065	0.99037	Bad	Bad	Bad	Bad	Bad	Bad	Bad	Bad	Bad	Bad
43	67.6579	17.656	22.6429	17.3322	0.00315988	0.0058	0.620195	Medium	Medium	Medium	Bad	Bad	Bad	Bad	Medium	Bad	Bad
44	41.6835	29.1325	29.9567	30.4158	0.254719	0.7864	0.589257	Bad	Medium	Bad	Bad	Bad	Bad	Bad	Bad	Bad	Bad
45	100	31.3258	48.2411	20.4014	0	0.0014	0.765615	Good	Good	Good	Good	Medium	Medium	Good	Good	Good	Good
46	100	0	58.5451	60.1912	0	0	0.919821	Medium	Medium	Good	Good	Bad	Medium	Good	Good	Good	Good
47	100	0	50.7461	51.5832	0	0	0.920592	Good	Medium	Good	Good	Bad	Medium	Good	Good	Good	Good
48	95.384	6.90955	10.2539	12.2075	0	0.056	0.84874	Medium	Bad	Medium	Bad	Bad	Bad	Medium	Good	Medium	Bad+Medium
49	97.3786	25.7871	29.13	27.8322	0.000505182	0.1468	0.688788	Medium	Bad	Medium	Bad	Bad	Bad	Bad	Medium	Medium	Bad
50	76.1176	7.70865	10.3489	11.0081	5.50548e-08	0.0405	0.540313	Bad	Medium	Medium	Bad	Bad	Bad	Bad	Medium	Bad	Bad
51	77.778	6.95051	8.87099	9.2855	2.91098e-06	0.1422	0.678353	Bad	Medium	Medium	Bad	Bad	Bad	Bad	Medium	Bad	Bad
52	79.4252	8.73741	12.3687	7.44551	1.35706e-06	0	0.619057	Bad	Bad	Medium	Bad	Bad	Bad	Bad	Medium	Bad	Bad
53	100	22.3025	25.0981	17.4539	0.848782	0.0849	0.708951	Bad	Bad	Bad	Bad	Bad	Bad	Bad	Medium	Bad	Bad
54	41.9043	76.9	77.7147	102.907	0	0.0551	0.865949	Medium	Good	Medium	Medium	Bad	Bad	Bad	Bad	Bad	Bad
55	96.7869	1.76682	4.7736	5.20486	3.27321e-05	0.0225	0.74579	Medium	Medium	Medium	Bad	Bad	Medium	Medium	Medium	Medium	Medium
56	56.8593	22.4299	28.0623	15.5114	0.829062	0.2091	0.719831	Bad	Bad	Bad	Bad	Bad	Bad	Bad	Bad	Bad	Bad
57	100	21.3966	21.5441	22.8649	0.0436411	0.1836	0.861852	Medium	Bad	Bad	Bad	Bad	Bad	Bad	Medium	Medium	Bad
58	100	23.3384	66.297	88.0068	0	0.0001	0.920342	Good	Good	Medium	Medium	Bad	Medium	Medium	Medium	Good	Medium
59	0	0	244.949	0	0.718093	0.3764	0.996058	Bad	Bad	Bad	Bad	Bad	Bad	Bad	Bad	Bad	Bad
60	77.0167	9.11469	9.74924	9.03953	0.391081	0.2403	0.57981	Medium	Medium	Bad	Bad	Bad	Bad	Bad	Medium	Medium	Bad
61	71.8745	29.2718	39.0182	16.2923	0.597751	0.0403	0.674548	Bad	Bad	Bad	Bad	Bad	Bad	Bad	Medium	Bad	Bad
62	44.528	29.6269	37.1605	13.0093	0.178676	0.0883	0.749611	Bad	Bad	Bad	Bad	Bad	Bad	Bad	Bad	Bad	Bad
63	0	244.949	244.949	362.193	0.674787	0.0856	0.81844	Bad	Bad	Bad	Bad	Bad	Bad	Bad	Bad	Bad	Bad
64	100	21.0242	24.7726	15.9505	0.0220394	0.1754	0.815788	Bad	Bad	Bad	Bad	Bad	Bad	Bad	Bad	Bad	Bad
65	100	0	36.6108	39.0173	0	0	0.950644	Medium	Good	Good	Good	Bad	Good	Good	Good	Good	Good
66	100	48.9898	77.4597	54.9147	0.000614598	0.2628	0.752955	Bad	Bad	Bad	Bad	Bad	Bad	Bad	Medium	Bad	Bad
67	99.7417	24.9365	28.8673	27.9941	0.61958	0.6156	0.691574	Bad	Bad	Bad	Bad	Bad	Bad	Bad	Medium	Medium	Bad
68	100	3.31635	3.40355	2.07101	0.000186928	0.1201	0.641897	Medium	Good	Medium	Bad	Bad	Medium	Medium	Good	Medium	Medium
69	42.3372	26.0085	26.5881	11.2487	0.563876	0.3921	0.627113	Bad	Bad	Bad	Bad	Bad	Bad	Bad	Bad	Bad	Bad
70	100	54.6535	143.816	106.667	1.33227e-15	0	0.650001	Good	Good	Good	Good	Medium	Medium	Good	Good	Good	Good
71	84.9437	54.3764	84.2127	96.6568	0	0	0.934597	Good	Good	Good	Good	Good	Good	Good	Good	Good	Good
72	78.5061	9.50798	16.1273	14.5573	0	0.0671	0.793339	Medium	Medium	Medium	Bad	Bad	Bad	Bad	Medium	Medium	Medium
73	100	64.4816	92.5846	84.2391	0.00568004	0.0857	0.74796	Medium	Good	Bad	Bad	Bad	Bad	Bad	Medium	Medium	Bad
74	100	6.25236	61.4704	64.3149	0	0	0.911455	Good	Good	Good	Good	Bad	Good	Good	Good	Good	Good
75	100	8.79337	10.7924	27.6764	0.0356703	0.0237	0.771233	Medium	Bad	Medium	Bad	Bad	Bad	Bad	Medium	Medium	Bad
76	62.1145	20.6806	28.2774	35.193	8.63635e-09	0.0638	0.842096	Medium	Medium	Bad	Bad	Bad	Bad	Bad	Medium	Bad	Bad
77	100	26.8243	34.127	22.9712	0.00161515	0.0982	0.749412	Medium	Medium	Bad	Bad	Bad	Bad	Bad	Medium	Medium	Bad
78	59.1235	19.2174	27.3523	26.4228	0.982515	0.6429	0.671995	Bad	Bad	Bad	Bad	Bad	Bad	Bad	Bad	Bad	Bad
79	100	23.0194	26.5674	19.0618	0.285061	0.0034	0.632812	Bad	Medium	Bad	Bad	Bad	Bad	Bad	Medium	Bad	Bad
80	100	1.60315	1.90477	1.7031	0.0551472	0.0854	0.615116	Medium	Medium	Bad	Bad	Bad	Bad	Medium	Good	Medium	Bad+Medium
81	76.45	10.2737	60.8848	63.724	0	0.0001	0.844163	Medium	Medium	Medium	Good	Bad	Medium	Bad	Medium	Medium	Medium
82	67.5154	17.689	23.4808	29.8849	5.53009e-08	0.084	0.703684	Bad	Medium	Bad	Bad	Bad	Bad	Bad	Medium	Medium	Bad
83	77.6867	9.07645	13.6612	11.7417	3.79762e-05	0.0015	0.486144	Medium	Medium	Bad	Bad	Bad	Bad	Bad	Bad	Bad	Bad
84	72.7535	71.3027	90.5703	107.751	0.0692049	0.1957	0.632148	Bad	Bad	Bad	Bad	Bad	Bad	Bad	Medium	Bad	Bad
85	96.1118	9.6621	11.4985	11.9283	0	0.0011	0.909515	Good	Good	Medium	Medium	Medium	Medium	Good	Good	Good	Good
86	0	113.388	150.354	57.5876	0	0	0.0575225	Good	Bad	Good	Bad	Bad	Bad	Bad	Good	Bad	Bad
87	100	0	39.5465	31.0127	1.18129e-07	0.0005	0.669472	Good	Good	Good	Bad	Bad	Bad	Bad	Good	Medium	Bad+Good
88	100	54.106	70.4141	34.9561	1.36727e-09	0.1092	0.744584	Medium	Good	Medium	Bad	Bad	Bad	Bad	Medium	Medium	Bad+Medium
89	58.0495	15.864	40.0288	39.9337	0.50297	0.0425	0.622268	Bad	Bad	Bad	Bad	Bad	Bad	Bad	Bad	Bad	Bad
90	36.2558	37.4199	78.3824	81.6003	0	0.0008	0.791063	Medium	Bad	Bad	Bad	Bad	Bad	Bad	Medium	Bad	Bad
91	55.944	25.6957	31.6233	15.1607	0.176035	0.1853	0.732733	Medium	Bad	Bad	Bad	Bad	Bad	Bad	Medium	Bad	Bad
92	100	30.3956	31.6829	8.67135	8.43103e-13	0	0.675668	Good	Good	Good	Medium	Bad	Medium	Good	Medium	Medium	Good+Medium
93	87.6002	25.1046	32.9596	24.052	0.00191068	0.1984	0.633654	Bad	Bad	Bad	Bad	Bad	Bad	Bad	Medium	Bad	Bad
94	100	9.74453	31.49	34.3305	0	0	0.95368	Good	Good	Good	Good	Medium	Good	Good	Good	Good	Good
95	100	1.49609	17.0649	17.1611	0	0	0.912399	Good	Good	Good	Good	Bad	Good	Good	Good	Good	Good
96	54.8804	22.2918	106.824	120.011	0.383099	0.0352	0.578419	Bad	Medium	Bad	Bad	Bad	Bad	Bad	Bad	Bad	Bad
97	100	11.4513	12.2889	26.3658	0.000327005	0.3587	0.805213	Medium	Good	Bad	Bad	Bad	Bad	Bad	Medium	Medium	Bad
98	0	0	0	0	1	0	1	Bad	Bad	Bad	Bad	Bad	Bad	Bad	Bad	Bad	Bad
99	46.7831	30.5129	34.8987	21.0901	2.22045e-16	0.0355036	0.266976	Medium	Bad	Bad	Bad	Bad	Bad	Bad	Medium	Bad	Bad
100	67.495	26.8836	42.3032	46.6685	0.678529	0.026	0.509046	Bad	Bad	Bad	Bad	Bad	Bad	Bad	Bad	Bad	Bad
101	98.2838	4.09239	27.235	3.69284	1.02296e-07	0.0001	0.593195	Medium	Good	Good	Medium	Bad	Bad	Good	Good	Medium	Good
102	74.8666	8.7441	8.93792	15.8527	3.68064e-05	0.3195	0.772797	Bad	Medium	Medium	Bad	Bad	Bad	Bad	Medium	Medium	Bad
103	62.7059	17.9234	18.598	30.1295	8.22347e-05	0.127213	0.770446	Medium	Bad	Medium	Bad	Bad	Medium	Bad	Bad	Medium	Bad
104	91.0919	8.69311	13.4161	25.3861	5.95568e-12	0.113	0.821816	Good	Bad	Medium	Medium	Bad	Medium	Medium	Medium	Medium	Medium
105	73.185	11.4593	18.8145	21.6174	1.94071e-06	0.0001	0.734128	Medium	Bad	Bad	Bad	Bad	Medium	Bad	Medium	Medium	Bad
106	82.1501	43.9374	139.303	38.9797	6.38586e-10	0.0011	0.753572	Good	Good	Medium	Medium	Bad	Bad	Medium	Good	Medium	Medium
107	100	69.4042	100.304	36.4875	2.2582e-09	0.089609	0.6449	Good	Bad	Bad	Bad	Bad	Bad	Bad	Medium	Medium	Bad
108	100	4.09358	4.99397	7.18368	2.95579e-09	0	0.907858	Good	Good	Medium	Medium	Bad	Good	Good	Good	Medium	Good
109	90.7878	29.7727	119.924	124.027	0.283368	0.0606	0.549573	Bad	Medium	Bad	Bad	Bad	Bad	Bad	Medium	Medium	Bad
110	70.569	46.2736	108.686	118.699	0.35287	0.0336	0.694529	Bad	Medium	Bad	Bad	Bad	Bad	Bad	Bad	Medium	Bad
111	100	7.02401	9.71195	8.42698	4.4652e-06	0.2198	0.75549	Medium	Medium	Bad	Bad	Bad	Bad	Medium	Medium	Medium	Medium
112	60.0341	23.4942	69.1121	79.2103	0	0.0022	0.782491	Good	Good	Bad	Bad	Bad	Bad	Bad	Medium	Medium	Bad
113	100	6.59249	9.92956	7.60272	1.32969e-09	0.029	0.765752	Medium	Good	Medium	Bad	Bad	Medium	Good	Medium	Medium	Medium
114	100	25.9311	29.1395	26.0424	0.698817	0.4189	0.670031	Bad	Bad	Medium	Bad	Bad	Bad	Bad	Bad	Medium	Bad
115	98.3981	24.0551	28.0711	17.0387	0.0992988	0.393139	0.699085	Medium	Good	Bad	Bad	Bad	Medium	Bad	Medium	Medium	Bad+Medium
116	27.6592	32.8826	34.809	23.9932	0.148847	0.0308	0.752617	Bad	Medium	Bad	Bad	Bad	Bad	Bad	Bad	Bad	Bad
117	74.3671	49.2291	64.057	98.0966	0	0	0.955585	Good	Good	Good	Medium	Medium	Good	Good	Medium	Good	Good
118	100	20.7114	39.5592	41.3085	0	0	0.935304	Good	Good	Good	Good	Good	Good	Good	Good	Good	Good
119	98.9129	111.487	161.288	0	0.0547753	0.0494	0.982963	Bad	Medium	Bad	Bad	Bad	Bad	Bad	Bad	Bad	Bad
120	97.2483	43.9031	46.394	70.8643	0	0	0.962972	Good	Good	Good	Good	Good	Good	Good	Good	Good	Good
121	100	23.86	24.8065	15.6462	0	0.001	0.867404	Good	Good	Medium	Medium	Medium	Medium	Good	Good	Good	Good
122	3.49253	26.2231	47.4487	15.1735	2.97948e-09	0.0008	0.548492	Bad	Bad	Bad	Bad	Bad	Bad	Bad	Medium	Bad	Bad
123	59.8824	25.4988	130.46	46.6594	3.64847e-10	0.0029	0.62584	Medium	Bad	Medium	Bad	Bad	Bad	Bad	Medium	Medium	Bad
124	100	19.6427	66.9067	77.785	0	0	0.964469	Good	Good	Good	Good	Medium	Good	Good	Good	Good	Good
125	68.0601	21.8449	25.4878	17.0948	5.99076e-13	0.1365	0.328303	Medium	Bad	Bad	Bad	Bad	Bad	Bad	Bad	Bad	Bad
126	100	98.4495	104.526	109.015	5.03153e-13	0.0001	0.754163	Good	Good	Medium	Medium	Bad	Medium	Good	Medium	Medium	Medium
127	74.7116	11.038	74.4041	77.716	0	0	0.819954	Medium	Good	Medium	Medium	Bad	Medium	Bad	Medium	Medium	Medium
128	69.35	48.7994	75.3292	87.0816	7.51843e-12	0.0002	0.734699	Medium	Good	Bad	Bad	Bad	Bad	Bad	Medium	Medium	Bad
129	100	0	5.40509	3.15191	8.43237e-10	0.0699	0.765308	Medium	Good	Medium	Bad	Bad	Medium	Good	Medium	Medium	Medium
130	71.9196	12.0266	14.5095	4.79408	0.650636	0.010101	0.852712	Bad	Bad	Bad	Bad	Bad	Bad	Bad	Bad	Bad	Bad
131	93.1253	3.16686	7.04331	8.79259	1.4766e-12	0	0.827721	Good	Medium	Medium	Bad	Bad	Good	Good	Medium	Medium	Medium
132	59.3464	11.4667	39.4872	38.6865	0	0.0002	0.832112	Medium	Good	Medium	Bad	Bad	Medium	Bad	Medium	Medium	Medium
133	100	25.4029	34.6595	20.2839	0	0.0032	0.849133	Good	Good	Medium	Medium	Medium	Good	Good	Medium	Good	Good
