# Supplementary material for: mQC: A Heuristic Quality-Control Metric for High-Throughput Drug Combination Screening
Source: Sci Rep. 2016 Nov 24;6:37741. doi: 10.1038/srep37741 (PMC5121902; doi:10.1038/srep37741)
Supplement: Supplementary Data 2 [file srep37741-s3.xls]

## Sheet: Legend
	Medium	medium only
	Positive Ctrl	positive control (i.e., bortezomib)
	DMSO	negative control (i.e., DMSO)
	Dx Ci	drug on x-axis at concentration i (concentration increase with the darkness of color)
	Dy Cj	drug on y-axis at concentration j (concentration increase with the darkness of color)
	Combo	combination of the drugs on the x-axis and y-axis with corresponding concentrations
		a response matrix
	No use	not used for data analysis

## Sheet: 6x6 Plate Layout
	Col1	Col2	Col3	Col4	Col5	Col6	Col7	Col8	Col9	Col10	Col11	Col12	Col13	Col14	Col15	Col16	Col17	Col18	Col19	Col20	Col21	Col22	Col23	Col24	Col25	Col26	Col27	Col28	Col29	Col30	Col31	Col32	Col33	Col34	Col35	Col36	Col37	Col38	Col39	Col40	Col41	Col42	Col43	Col44	Col45	Col46	Col47	Col48
Row1	Medium	Positive Ctrl	Positive Ctrl	DMSO	Combo	Combo	Combo	Combo	Combo	Dy C5	Combo	Combo	Combo	Combo	Combo	Dy C5	Combo	Combo	Combo	Combo	Combo	Dy C5	Combo	Combo	Combo	Combo	Combo	Dy C5	Combo	Combo	Combo	Combo	Combo	Dy C5	Combo	Combo	Combo	Combo	Combo	Dy C5	Combo	Combo	Combo	Combo	Combo	Dy C5	No use	No use
Row2	Medium	Positive Ctrl	Positive Ctrl	DMSO	Combo	Combo	Combo	Combo	Combo	Dy C4	Combo	Combo	Combo	Combo	Combo	Dy C4	Combo	Combo	Combo	Combo	Combo	Dy C4	Combo	Combo	Combo	Combo	Combo	Dy C4	Combo	Combo	Combo	Combo	Combo	Dy C4	Combo	Combo	Combo	Combo	Combo	Dy C4	Combo	Combo	Combo	Combo	Combo	Dy C4	No use	No use
Row3	Medium	Positive Ctrl	Positive Ctrl	DMSO	Combo	Combo	Combo	Combo	Combo	Dy C3	Combo	Combo	Combo	Combo	Combo	Dy C3	Combo	Combo	Combo	Combo	Combo	Dy C3	Combo	Combo	Combo	Combo	Combo	Dy C3	Combo	Combo	Combo	Combo	Combo	Dy C3	Combo	Combo	Combo	Combo	Combo	Dy C3	Combo	Combo	Combo	Combo	Combo	Dy C3	No use	No use
Row4	Medium	Positive Ctrl	Positive Ctrl	DMSO	Combo	Combo	Combo	Combo	Combo	Dy C2	Combo	Combo	Combo	Combo	Combo	Dy C2	Combo	Combo	Combo	Combo	Combo	Dy C2	Combo	Combo	Combo	Combo	Combo	Dy C2	Combo	Combo	Combo	Combo	Combo	Dy C2	Combo	Combo	Combo	Combo	Combo	Dy C2	Combo	Combo	Combo	Combo	Combo	Dy C2	No use	No use
Row5	Medium	Positive Ctrl	Positive Ctrl	DMSO	Combo	Combo	Combo	Combo	Combo	Dy C1	Combo	Combo	Combo	Combo	Combo	Dy C1	Combo	Combo	Combo	Combo	Combo	Dy C1	Combo	Combo	Combo	Combo	Combo	Dy C1	Combo	Combo	Combo	Combo	Combo	Dy C1	Combo	Combo	Combo	Combo	Combo	Dy C1	Combo	Combo	Combo	Combo	Combo	Dy C1	No use	No use
Row6	Medium	Positive Ctrl	Positive Ctrl	DMSO	Dx C5	Dx C4	Dx C3	Dx C2	Dx C1	DMSO	Dx C5	Dx C4	Dx C3	Dx C2	Dx C1	DMSO	Dx C5	Dx C4	Dx C3	Dx C2	Dx C1	DMSO	Dx C5	Dx C4	Dx C3	Dx C2	Dx C1	DMSO	Dx C5	Dx C4	Dx C3	Dx C2	Dx C1	DMSO	Dx C5	Dx C4	Dx C3	Dx C2	Dx C1	DMSO	Dx C5	Dx C4	Dx C3	Dx C2	Dx C1	DMSO	No use	No use
Row7	Medium	Positive Ctrl	Positive Ctrl	DMSO	Combo	Combo	Combo	Combo	Combo	Dy C5	Combo	Combo	Combo	Combo	Combo	Dy C5	Combo	Combo	Combo	Combo	Combo	Dy C5	Combo	Combo	Combo	Combo	Combo	Dy C5	Combo	Combo	Combo	Combo	Combo	Dy C5	Combo	Combo	Combo	Combo	Combo	Dy C5	Combo	Combo	Combo	Combo	Combo	Dy C5	No use	No use
Row8	Medium	Positive Ctrl	Positive Ctrl	DMSO	Combo	Combo	Combo	Combo	Combo	Dy C4	Combo	Combo	Combo	Combo	Combo	Dy C4	Combo	Combo	Combo	Combo	Combo	Dy C4	Combo	Combo	Combo	Combo	Combo	Dy C4	Combo	Combo	Combo	Combo	Combo	Dy C4	Combo	Combo	Combo	Combo	Combo	Dy C4	Combo	Combo	Combo	Combo	Combo	Dy C4	No use	No use
Row9	Medium	Positive Ctrl	Positive Ctrl	DMSO	Combo	Combo	Combo	Combo	Combo	Dy C3	Combo	Combo	Combo	Combo	Combo	Dy C3	Combo	Combo	Combo	Combo	Combo	Dy C3	Combo	Combo	Combo	Combo	Combo	Dy C3	Combo	Combo	Combo	Combo	Combo	Dy C3	Combo	Combo	Combo	Combo	Combo	Dy C3	Combo	Combo	Combo	Combo	Combo	Dy C3	No use	No use
Row10	Medium	Positive Ctrl	Positive Ctrl	DMSO	Combo	Combo	Combo	Combo	Combo	Dy C2	Combo	Combo	Combo	Combo	Combo	Dy C2	Combo	Combo	Combo	Combo	Combo	Dy C2	Combo	Combo	Combo	Combo	Combo	Dy C2	Combo	Combo	Combo	Combo	Combo	Dy C2	Combo	Combo	Combo	Combo	Combo	Dy C2	Combo	Combo	Combo	Combo	Combo	Dy C2	No use	No use
Row11	Medium	Positive Ctrl	Positive Ctrl	DMSO	Combo	Combo	Combo	Combo	Combo	Dy C1	Combo	Combo	Combo	Combo	Combo	Dy C1	Combo	Combo	Combo	Combo	Combo	Dy C1	Combo	Combo	Combo	Combo	Combo	Dy C1	Combo	Combo	Combo	Combo	Combo	Dy C1	Combo	Combo	Combo	Combo	Combo	Dy C1	Combo	Combo	Combo	Combo	Combo	Dy C1	No use	No use
Row12	Medium	Positive Ctrl	Positive Ctrl	DMSO	Dx C5	Dx C4	Dx C3	Dx C2	Dx C1	DMSO	Dx C5	Dx C4	Dx C3	Dx C2	Dx C1	DMSO	Dx C5	Dx C4	Dx C3	Dx C2	Dx C1	DMSO	Dx C5	Dx C4	Dx C3	Dx C2	Dx C1	DMSO	Dx C5	Dx C4	Dx C3	Dx C2	Dx C1	DMSO	Dx C5	Dx C4	Dx C3	Dx C2	Dx C1	DMSO	Dx C5	Dx C4	Dx C3	Dx C2	Dx C1	DMSO	No use	No use
Row13	Medium	Positive Ctrl	Positive Ctrl	DMSO	Combo	Combo	Combo	Combo	Combo	Dy C5	Combo	Combo	Combo	Combo	Combo	Dy C5	Combo	Combo	Combo	Combo	Combo	Dy C5	Combo	Combo	Combo	Combo	Combo	Dy C5	Combo	Combo	Combo	Combo	Combo	Dy C5	Combo	Combo	Combo	Combo	Combo	Dy C5	Combo	Combo	Combo	Combo	Combo	Dy C5	No use	No use
Row14	Medium	Positive Ctrl	Positive Ctrl	DMSO	Combo	Combo	Combo	Combo	Combo	Dy C4	Combo	Combo	Combo	Combo	Combo	Dy C4	Combo	Combo	Combo	Combo	Combo	Dy C4	Combo	Combo	Combo	Combo	Combo	Dy C4	Combo	Combo	Combo	Combo	Combo	Dy C4	Combo	Combo	Combo	Combo	Combo	Dy C4	Combo	Combo	Combo	Combo	Combo	Dy C4	No use	No use
Row15	Medium	Positive Ctrl	Positive Ctrl	DMSO	Combo	Combo	Combo	Combo	Combo	Dy C3	Combo	Combo	Combo	Combo	Combo	Dy C3	Combo	Combo	Combo	Combo	Combo	Dy C3	Combo	Combo	Combo	Combo	Combo	Dy C3	Combo	Combo	Combo	Combo	Combo	Dy C3	Combo	Combo	Combo	Combo	Combo	Dy C3	Combo	Combo	Combo	Combo	Combo	Dy C3	No use	No use
Row16	Medium	Positive Ctrl	Positive Ctrl	DMSO	Combo	Combo	Combo	Combo	Combo	Dy C2	Combo	Combo	Combo	Combo	Combo	Dy C2	Combo	Combo	Combo	Combo	Combo	Dy C2	Combo	Combo	Combo	Combo	Combo	Dy C2	Combo	Combo	Combo	Combo	Combo	Dy C2	Combo	Combo	Combo	Combo	Combo	Dy C2	Combo	Combo	Combo	Combo	Combo	Dy C2	No use	No use
Row17	Medium	Positive Ctrl	Positive Ctrl	DMSO	Combo	Combo	Combo	Combo	Combo	Dy C1	Combo	Combo	Combo	Combo	Combo	Dy C1	Combo	Combo	Combo	Combo	Combo	Dy C1	Combo	Combo	Combo	Combo	Combo	Dy C1	Combo	Combo	Combo	Combo	Combo	Dy C1	Combo	Combo	Combo	Combo	Combo	Dy C1	Combo	Combo	Combo	Combo	Combo	Dy C1	No use	No use
Row18	Medium	Positive Ctrl	Positive Ctrl	DMSO	Dx C5	Dx C4	Dx C3	Dx C2	Dx C1	DMSO	Dx C5	Dx C4	Dx C3	Dx C2	Dx C1	DMSO	Dx C5	Dx C4	Dx C3	Dx C2	Dx C1	DMSO	Dx C5	Dx C4	Dx C3	Dx C2	Dx C1	DMSO	Dx C5	Dx C4	Dx C3	Dx C2	Dx C1	DMSO	Dx C5	Dx C4	Dx C3	Dx C2	Dx C1	DMSO	Dx C5	Dx C4	Dx C3	Dx C2	Dx C1	DMSO	No use	No use
Row19	Medium	Positive Ctrl	Positive Ctrl	DMSO	Combo	Combo	Combo	Combo	Combo	Dy C5	Combo	Combo	Combo	Combo	Combo	Dy C5	Combo	Combo	Combo	Combo	Combo	Dy C5	Combo	Combo	Combo	Combo	Combo	Dy C5	Combo	Combo	Combo	Combo	Combo	Dy C5	Combo	Combo	Combo	Combo	Combo	Dy C5	Combo	Combo	Combo	Combo	Combo	Dy C5	No use	No use
Row20	Medium	Positive Ctrl	Positive Ctrl	DMSO	Combo	Combo	Combo	Combo	Combo	Dy C4	Combo	Combo	Combo	Combo	Combo	Dy C4	Combo	Combo	Combo	Combo	Combo	Dy C4	Combo	Combo	Combo	Combo	Combo	Dy C4	Combo	Combo	Combo	Combo	Combo	Dy C4	Combo	Combo	Combo	Combo	Combo	Dy C4	Combo	Combo	Combo	Combo	Combo	Dy C4	No use	No use
Row21	Medium	Positive Ctrl	Positive Ctrl	DMSO	Combo	Combo	Combo	Combo	Combo	Dy C3	Combo	Combo	Combo	Combo	Combo	Dy C3	Combo	Combo	Combo	Combo	Combo	Dy C3	Combo	Combo	Combo	Combo	Combo	Dy C3	Combo	Combo	Combo	Combo	Combo	Dy C3	Combo	Combo	Combo	Combo	Combo	Dy C3	Combo	Combo	Combo	Combo	Combo	Dy C3	No use	No use
Row22	Medium	Positive Ctrl	Positive Ctrl	DMSO	Combo	Combo	Combo	Combo	Combo	Dy C2	Combo	Combo	Combo	Combo	Combo	Dy C2	Combo	Combo	Combo	Combo	Combo	Dy C2	Combo	Combo	Combo	Combo	Combo	Dy C2	Combo	Combo	Combo	Combo	Combo	Dy C2	Combo	Combo	Combo	Combo	Combo	Dy C2	Combo	Combo	Combo	Combo	Combo	Dy C2	No use	No use
Row23	Medium	Positive Ctrl	Positive Ctrl	DMSO	Combo	Combo	Combo	Combo	Combo	Dy C1	Combo	Combo	Combo	Combo	Combo	Dy C1	Combo	Combo	Combo	Combo	Combo	Dy C1	Combo	Combo	Combo	Combo	Combo	Dy C1	Combo	Combo	Combo	Combo	Combo	Dy C1	Combo	Combo	Combo	Combo	Combo	Dy C1	Combo	Combo	Combo	Combo	Combo	Dy C1	No use	No use
Row24	Medium	Positive Ctrl	Positive Ctrl	DMSO	Dx C5	Dx C4	Dx C3	Dx C2	Dx C1	DMSO	Dx C5	Dx C4	Dx C3	Dx C2	Dx C1	DMSO	Dx C5	Dx C4	Dx C3	Dx C2	Dx C1	DMSO	Dx C5	Dx C4	Dx C3	Dx C2	Dx C1	DMSO	Dx C5	Dx C4	Dx C3	Dx C2	Dx C1	DMSO	Dx C5	Dx C4	Dx C3	Dx C2	Dx C1	DMSO	Dx C5	Dx C4	Dx C3	Dx C2	Dx C1	DMSO	No use	No use
Row25	Medium	Positive Ctrl	Positive Ctrl	DMSO	Combo	Combo	Combo	Combo	Combo	Dy C5	Combo	Combo	Combo	Combo	Combo	Dy C5	Combo	Combo	Combo	Combo	Combo	Dy C5	Combo	Combo	Combo	Combo	Combo	Dy C5	Combo	Combo	Combo	Combo	Combo	Dy C5	Combo	Combo	Combo	Combo	Combo	Dy C5	Combo	Combo	Combo	Combo	Combo	Dy C5	No use	No use
Row26	Medium	Positive Ctrl	Positive Ctrl	DMSO	Combo	Combo	Combo	Combo	Combo	Dy C4	Combo	Combo	Combo	Combo	Combo	Dy C4	Combo	Combo	Combo	Combo	Combo	Dy C4	Combo	Combo	Combo	Combo	Combo	Dy C4	Combo	Combo	Combo	Combo	Combo	Dy C4	Combo	Combo	Combo	Combo	Combo	Dy C4	Combo	Combo	Combo	Combo	Combo	Dy C4	No use	No use
Row27	Medium	Positive Ctrl	Positive Ctrl	DMSO	Combo	Combo	Combo	Combo	Combo	Dy C3	Combo	Combo	Combo	Combo	Combo	Dy C3	Combo	Combo	Combo	Combo	Combo	Dy C3	Combo	Combo	Combo	Combo	Combo	Dy C3	Combo	Combo	Combo	Combo	Combo	Dy C3	Combo	Combo	Combo	Combo	Combo	Dy C3	Combo	Combo	Combo	Combo	Combo	Dy C3	No use	No use
Row28	Medium	Positive Ctrl	Positive Ctrl	DMSO	Combo	Combo	Combo	Combo	Combo	Dy C2	Combo	Combo	Combo	Combo	Combo	Dy C2	Combo	Combo	Combo	Combo	Combo	Dy C2	Combo	Combo	Combo	Combo	Combo	Dy C2	Combo	Combo	Combo	Combo	Combo	Dy C2	Combo	Combo	Combo	Combo	Combo	Dy C2	Combo	Combo	Combo	Combo	Combo	Dy C2	No use	No use
Row29	Medium	Positive Ctrl	Positive Ctrl	DMSO	Combo	Combo	Combo	Combo	Combo	Dy C1	Combo	Combo	Combo	Combo	Combo	Dy C1	Combo	Combo	Combo	Combo	Combo	Dy C1	Combo	Combo	Combo	Combo	Combo	Dy C1	Combo	Combo	Combo	Combo	Combo	Dy C1	Combo	Combo	Combo	Combo	Combo	Dy C1	Combo	Combo	Combo	Combo	Combo	Dy C1	No use	No use
Row30	Medium	Positive Ctrl	Positive Ctrl	DMSO	Dx C5	Dx C4	Dx C3	Dx C2	Dx C1	DMSO	Dx C5	Dx C4	Dx C3	Dx C2	Dx C1	DMSO	Dx C5	Dx C4	Dx C3	Dx C2	Dx C1	DMSO	Dx C5	Dx C4	Dx C3	Dx C2	Dx C1	DMSO	Dx C5	Dx C4	Dx C3	Dx C2	Dx C1	DMSO	Dx C5	Dx C4	Dx C3	Dx C2	Dx C1	DMSO	Dx C5	Dx C4	Dx C3	Dx C2	Dx C1	DMSO	No use	No use
Row31	Medium	Positive Ctrl	Positive Ctrl	DMSO	No use	No use	No use	No use	No use	No use	No use	No use	No use	No use	No use	No use	No use	No use	No use	No use	No use	No use	No use	No use	No use	No use	No use	No use	No use	No use	No use	No use	No use	No use	No use	No use	No use	No use	No use	No use	No use	No use	No use	No use	No use	No use	No use	No use
Row32	Medium	Positive Ctrl	Positive Ctrl	DMSO	No use	No use	No use	No use	No use	No use	No use	No use	No use	No use	No use	No use	No use	No use	No use	No use	No use	No use	No use	No use	No use	No use	No use	No use	No use	No use	No use	No use	No use	No use	No use	No use	No use	No use	No use	No use	No use	No use	No use	No use	No use	No use	No use	No use

## Sheet: 10x10 Plate Layout
	Col1	Col2	Col3	Col4	Col5	Col6	Col7	Col8	Col9	Col10	Col11	Col12	Col13	Col14	Col15	Col16	Col17	Col18	Col19	Col20	Col21	Col22	Col23	Col24	Col25	Col26	Col27	Col28	Col29	Col30	Col31	Col32	Col33	Col34	Col35	Col36	Col37	Col38	Col39	Col40	Col41	Col42	Col43	Col44	Col45	Col46	Col47	Col48
Row1	Medium	Positive Ctrl	Positive Ctrl	DMSO	Combo	Combo	Combo	Combo	Combo	Combo	Combo	Combo	Combo	Dy C9	Combo	Combo	Combo	Combo	Combo	Combo	Combo	Combo	Combo	Dy C9	Combo	Combo	Combo	Combo	Combo	Combo	Combo	Combo	Combo	Dy C9	Combo	Combo	Combo	Combo	Combo	Combo	Combo	Combo	Combo	Dy C9	No use	No use	No use	No use
Row2	Medium	Positive Ctrl	Positive Ctrl	DMSO	Combo	Combo	Combo	Combo	Combo	Combo	Combo	Combo	Combo	Dy C8	Combo	Combo	Combo	Combo	Combo	Combo	Combo	Combo	Combo	Dy C8	Combo	Combo	Combo	Combo	Combo	Combo	Combo	Combo	Combo	Dy C8	Combo	Combo	Combo	Combo	Combo	Combo	Combo	Combo	Combo	Dy C8	No use	No use	No use	No use
Row3	Medium	Positive Ctrl	Positive Ctrl	DMSO	Combo	Combo	Combo	Combo	Combo	Combo	Combo	Combo	Combo	Dy C7	Combo	Combo	Combo	Combo	Combo	Combo	Combo	Combo	Combo	Dy C7	Combo	Combo	Combo	Combo	Combo	Combo	Combo	Combo	Combo	Dy C7	Combo	Combo	Combo	Combo	Combo	Combo	Combo	Combo	Combo	Dy C7	No use	No use	No use	No use
Row4	Medium	Positive Ctrl	Positive Ctrl	DMSO	Combo	Combo	Combo	Combo	Combo	Combo	Combo	Combo	Combo	Dy C6	Combo	Combo	Combo	Combo	Combo	Combo	Combo	Combo	Combo	Dy C6	Combo	Combo	Combo	Combo	Combo	Combo	Combo	Combo	Combo	Dy C6	Combo	Combo	Combo	Combo	Combo	Combo	Combo	Combo	Combo	Dy C6	No use	No use	No use	No use
Row5	Medium	Positive Ctrl	Positive Ctrl	DMSO	Combo	Combo	Combo	Combo	Combo	Combo	Combo	Combo	Combo	Dy C5	Combo	Combo	Combo	Combo	Combo	Combo	Combo	Combo	Combo	Dy C5	Combo	Combo	Combo	Combo	Combo	Combo	Combo	Combo	Combo	Dy C5	Combo	Combo	Combo	Combo	Combo	Combo	Combo	Combo	Combo	Dy C5	No use	No use	No use	No use
Row6	Medium	Positive Ctrl	Positive Ctrl	DMSO	Combo	Combo	Combo	Combo	Combo	Combo	Combo	Combo	Combo	Dy C4	Combo	Combo	Combo	Combo	Combo	Combo	Combo	Combo	Combo	Dy C4	Combo	Combo	Combo	Combo	Combo	Combo	Combo	Combo	Combo	Dy C4	Combo	Combo	Combo	Combo	Combo	Combo	Combo	Combo	Combo	Dy C4	No use	No use	No use	No use
Row7	Medium	Positive Ctrl	Positive Ctrl	DMSO	Combo	Combo	Combo	Combo	Combo	Combo	Combo	Combo	Combo	Dy C3	Combo	Combo	Combo	Combo	Combo	Combo	Combo	Combo	Combo	Dy C3	Combo	Combo	Combo	Combo	Combo	Combo	Combo	Combo	Combo	Dy C3	Combo	Combo	Combo	Combo	Combo	Combo	Combo	Combo	Combo	Dy C3	No use	No use	No use	No use
Row8	Medium	Positive Ctrl	Positive Ctrl	DMSO	Combo	Combo	Combo	Combo	Combo	Combo	Combo	Combo	Combo	Dy C2	Combo	Combo	Combo	Combo	Combo	Combo	Combo	Combo	Combo	Dy C2	Combo	Combo	Combo	Combo	Combo	Combo	Combo	Combo	Combo	Dy C2	Combo	Combo	Combo	Combo	Combo	Combo	Combo	Combo	Combo	Dy C2	No use	No use	No use	No use
Row9	Medium	Positive Ctrl	Positive Ctrl	DMSO	Combo	Combo	Combo	Combo	Combo	Combo	Combo	Combo	Combo	Dy C1	Combo	Combo	Combo	Combo	Combo	Combo	Combo	Combo	Combo	Dy C1	Combo	Combo	Combo	Combo	Combo	Combo	Combo	Combo	Combo	Dy C1	Combo	Combo	Combo	Combo	Combo	Combo	Combo	Combo	Combo	Dy C1	No use	No use	No use	No use
Row10	Medium	Positive Ctrl	Positive Ctrl	DMSO	Dx C9	Dx C8	Dx C7	Dx C6	Dx C5	Dx C4	Dx C3	Dx C2	Dx C1	DMSO	Dx C9	Dx C8	Dx C7	Dx C6	Dx C5	Dx C4	Dx C3	Dx C2	Dx C1	DMSO	Dx C9	Dx C8	Dx C7	Dx C6	Dx C5	Dx C4	Dx C3	Dx C2	Dx C1	DMSO	Dx C9	Dx C8	Dx C7	Dx C6	Dx C5	Dx C4	Dx C3	Dx C2	Dx C1	DMSO	No use	No use	No use	No use
Row11	Medium	Positive Ctrl	Positive Ctrl	DMSO	Combo	Combo	Combo	Combo	Combo	Combo	Combo	Combo	Combo	Dy C9	Combo	Combo	Combo	Combo	Combo	Combo	Combo	Combo	Combo	Dy C9	Combo	Combo	Combo	Combo	Combo	Combo	Combo	Combo	Combo	Dy C9	Combo	Combo	Combo	Combo	Combo	Combo	Combo	Combo	Combo	Dy C9	No use	No use	No use	No use
Row12	Medium	Positive Ctrl	Positive Ctrl	DMSO	Combo	Combo	Combo	Combo	Combo	Combo	Combo	Combo	Combo	Dy C8	Combo	Combo	Combo	Combo	Combo	Combo	Combo	Combo	Combo	Dy C8	Combo	Combo	Combo	Combo	Combo	Combo	Combo	Combo	Combo	Dy C8	Combo	Combo	Combo	Combo	Combo	Combo	Combo	Combo	Combo	Dy C8	No use	No use	No use	No use
Row13	Medium	Positive Ctrl	Positive Ctrl	DMSO	Combo	Combo	Combo	Combo	Combo	Combo	Combo	Combo	Combo	Dy C7	Combo	Combo	Combo	Combo	Combo	Combo	Combo	Combo	Combo	Dy C7	Combo	Combo	Combo	Combo	Combo	Combo	Combo	Combo	Combo	Dy C7	Combo	Combo	Combo	Combo	Combo	Combo	Combo	Combo	Combo	Dy C7	No use	No use	No use	No use
Row14	Medium	Positive Ctrl	Positive Ctrl	DMSO	Combo	Combo	Combo	Combo	Combo	Combo	Combo	Combo	Combo	Dy C6	Combo	Combo	Combo	Combo	Combo	Combo	Combo	Combo	Combo	Dy C6	Combo	Combo	Combo	Combo	Combo	Combo	Combo	Combo	Combo	Dy C6	Combo	Combo	Combo	Combo	Combo	Combo	Combo	Combo	Combo	Dy C6	No use	No use	No use	No use
Row15	Medium	Positive Ctrl	Positive Ctrl	DMSO	Combo	Combo	Combo	Combo	Combo	Combo	Combo	Combo	Combo	Dy C5	Combo	Combo	Combo	Combo	Combo	Combo	Combo	Combo	Combo	Dy C5	Combo	Combo	Combo	Combo	Combo	Combo	Combo	Combo	Combo	Dy C5	Combo	Combo	Combo	Combo	Combo	Combo	Combo	Combo	Combo	Dy C5	No use	No use	No use	No use
Row16	Medium	Positive Ctrl	Positive Ctrl	DMSO	Combo	Combo	Combo	Combo	Combo	Combo	Combo	Combo	Combo	Dy C4	Combo	Combo	Combo	Combo	Combo	Combo	Combo	Combo	Combo	Dy C4	Combo	Combo	Combo	Combo	Combo	Combo	Combo	Combo	Combo	Dy C4	Combo	Combo	Combo	Combo	Combo	Combo	Combo	Combo	Combo	Dy C4	No use	No use	No use	No use
Row17	Medium	Positive Ctrl	Positive Ctrl	DMSO	Combo	Combo	Combo	Combo	Combo	Combo	Combo	Combo	Combo	Dy C3	Combo	Combo	Combo	Combo	Combo	Combo	Combo	Combo	Combo	Dy C3	Combo	Combo	Combo	Combo	Combo	Combo	Combo	Combo	Combo	Dy C3	Combo	Combo	Combo	Combo	Combo	Combo	Combo	Combo	Combo	Dy C3	No use	No use	No use	No use
Row18	Medium	Positive Ctrl	Positive Ctrl	DMSO	Combo	Combo	Combo	Combo	Combo	Combo	Combo	Combo	Combo	Dy C2	Combo	Combo	Combo	Combo	Combo	Combo	Combo	Combo	Combo	Dy C2	Combo	Combo	Combo	Combo	Combo	Combo	Combo	Combo	Combo	Dy C2	Combo	Combo	Combo	Combo	Combo	Combo	Combo	Combo	Combo	Dy C2	No use	No use	No use	No use
Row19	Medium	Positive Ctrl	Positive Ctrl	DMSO	Combo	Combo	Combo	Combo	Combo	Combo	Combo	Combo	Combo	Dy C1	Combo	Combo	Combo	Combo	Combo	Combo	Combo	Combo	Combo	Dy C1	Combo	Combo	Combo	Combo	Combo	Combo	Combo	Combo	Combo	Dy C1	Combo	Combo	Combo	Combo	Combo	Combo	Combo	Combo	Combo	Dy C1	No use	No use	No use	No use
Row20	Medium	Positive Ctrl	Positive Ctrl	DMSO	Dx C9	Dx C8	Dx C7	Dx C6	Dx C5	Dx C4	Dx C3	Dx C2	Dx C1	DMSO	Dx C9	Dx C8	Dx C7	Dx C6	Dx C5	Dx C4	Dx C3	Dx C2	Dx C1	DMSO	Dx C9	Dx C8	Dx C7	Dx C6	Dx C5	Dx C4	Dx C3	Dx C2	Dx C1	DMSO	Dx C9	Dx C8	Dx C7	Dx C6	Dx C5	Dx C4	Dx C3	Dx C2	Dx C1	DMSO	No use	No use	No use	No use
Row21	Medium	Positive Ctrl	Positive Ctrl	DMSO	Combo	Combo	Combo	Combo	Combo	Combo	Combo	Combo	Combo	Dy C9	Combo	Combo	Combo	Combo	Combo	Combo	Combo	Combo	Combo	Dy C9	Combo	Combo	Combo	Combo	Combo	Combo	Combo	Combo	Combo	Dy C9	Combo	Combo	Combo	Combo	Combo	Combo	Combo	Combo	Combo	Dy C9	No use	No use	No use	No use
Row22	Medium	Positive Ctrl	Positive Ctrl	DMSO	Combo	Combo	Combo	Combo	Combo	Combo	Combo	Combo	Combo	Dy C8	Combo	Combo	Combo	Combo	Combo	Combo	Combo	Combo	Combo	Dy C8	Combo	Combo	Combo	Combo	Combo	Combo	Combo	Combo	Combo	Dy C8	Combo	Combo	Combo	Combo	Combo	Combo	Combo	Combo	Combo	Dy C8	No use	No use	No use	No use
Row23	Medium	Positive Ctrl	Positive Ctrl	DMSO	Combo	Combo	Combo	Combo	Combo	Combo	Combo	Combo	Combo	Dy C7	Combo	Combo	Combo	Combo	Combo	Combo	Combo	Combo	Combo	Dy C7	Combo	Combo	Combo	Combo	Combo	Combo	Combo	Combo	Combo	Dy C7	Combo	Combo	Combo	Combo	Combo	Combo	Combo	Combo	Combo	Dy C7	No use	No use	No use	No use
Row24	Medium	Positive Ctrl	Positive Ctrl	DMSO	Combo	Combo	Combo	Combo	Combo	Combo	Combo	Combo	Combo	Dy C6	Combo	Combo	Combo	Combo	Combo	Combo	Combo	Combo	Combo	Dy C6	Combo	Combo	Combo	Combo	Combo	Combo	Combo	Combo	Combo	Dy C6	Combo	Combo	Combo	Combo	Combo	Combo	Combo	Combo	Combo	Dy C6	No use	No use	No use	No use
Row25	Medium	Positive Ctrl	Positive Ctrl	DMSO	Combo	Combo	Combo	Combo	Combo	Combo	Combo	Combo	Combo	Dy C5	Combo	Combo	Combo	Combo	Combo	Combo	Combo	Combo	Combo	Dy C5	Combo	Combo	Combo	Combo	Combo	Combo	Combo	Combo	Combo	Dy C5	Combo	Combo	Combo	Combo	Combo	Combo	Combo	Combo	Combo	Dy C5	No use	No use	No use	No use
Row26	Medium	Positive Ctrl	Positive Ctrl	DMSO	Combo	Combo	Combo	Combo	Combo	Combo	Combo	Combo	Combo	Dy C4	Combo	Combo	Combo	Combo	Combo	Combo	Combo	Combo	Combo	Dy C4	Combo	Combo	Combo	Combo	Combo	Combo	Combo	Combo	Combo	Dy C4	Combo	Combo	Combo	Combo	Combo	Combo	Combo	Combo	Combo	Dy C4	No use	No use	No use	No use
Row27	Medium	Positive Ctrl	Positive Ctrl	DMSO	Combo	Combo	Combo	Combo	Combo	Combo	Combo	Combo	Combo	Dy C3	Combo	Combo	Combo	Combo	Combo	Combo	Combo	Combo	Combo	Dy C3	Combo	Combo	Combo	Combo	Combo	Combo	Combo	Combo	Combo	Dy C3	Combo	Combo	Combo	Combo	Combo	Combo	Combo	Combo	Combo	Dy C3	No use	No use	No use	No use
Row28	Medium	Positive Ctrl	Positive Ctrl	DMSO	Combo	Combo	Combo	Combo	Combo	Combo	Combo	Combo	Combo	Dy C2	Combo	Combo	Combo	Combo	Combo	Combo	Combo	Combo	Combo	Dy C2	Combo	Combo	Combo	Combo	Combo	Combo	Combo	Combo	Combo	Dy C2	Combo	Combo	Combo	Combo	Combo	Combo	Combo	Combo	Combo	Dy C2	No use	No use	No use	No use
Row29	Medium	Positive Ctrl	Positive Ctrl	DMSO	Combo	Combo	Combo	Combo	Combo	Combo	Combo	Combo	Combo	Dy C1	Combo	Combo	Combo	Combo	Combo	Combo	Combo	Combo	Combo	Dy C1	Combo	Combo	Combo	Combo	Combo	Combo	Combo	Combo	Combo	Dy C1	Combo	Combo	Combo	Combo	Combo	Combo	Combo	Combo	Combo	Dy C1	No use	No use	No use	No use
Row30	Medium	Positive Ctrl	Positive Ctrl	DMSO	Dx C9	Dx C8	Dx C7	Dx C6	Dx C5	Dx C4	Dx C3	Dx C2	Dx C1	DMSO	Dx C9	Dx C8	Dx C7	Dx C6	Dx C5	Dx C4	Dx C3	Dx C2	Dx C1	DMSO	Dx C9	Dx C8	Dx C7	Dx C6	Dx C5	Dx C4	Dx C3	Dx C2	Dx C1	DMSO	Dx C9	Dx C8	Dx C7	Dx C6	Dx C5	Dx C4	Dx C3	Dx C2	Dx C1	DMSO	No use	No use	No use	No use
Row31	Medium	Positive Ctrl	Positive Ctrl	DMSO	No use	No use	No use	No use	No use	No use	No use	No use	No use	No use	No use	No use	No use	No use	No use	No use	No use	No use	No use	No use	No use	No use	No use	No use	No use	No use	No use	No use	No use	No use	No use	No use	No use	No use	No use	No use	No use	No use	No use	No use	No use	No use	No use	No use
Row32	Medium	Positive Ctrl	Positive Ctrl	DMSO	No use	No use	No use	No use	No use	No use	No use	No use	No use	No use	No use	No use	No use	No use	No use	No use	No use	No use	No use	No use	No use	No use	No use	No use	No use	No use	No use	No use	No use	No use	No use	No use	No use	No use	No use	No use	No use	No use	No use	No use	No use	No use	No use	No use
