# Supplementary material for: mQC: A Heuristic Quality-Control Metric for High-Throughput Drug Combination Screening
Source: Sci Rep. 2016 Nov 24;6:37741. doi: 10.1038/srep37741 (PMC5121902; doi:10.1038/srep37741)
Supplement: Supplementary Data 3 [file srep37741-s4.xls]

## Sheet: Terminology
Column name	Comment
ASSAY_ID	assay ID, unique for each screen
PLATE_ID	plate ID, may compose of {cmpd plate ID} - {assay plate ID}
nblocks	number of response matrices (blocks)
good	percentage of "good" blocks based on mQC assessments
medium	percentage of "medium" blocks based on mQC assessments
bad	percentage of "bad" blocks based on mQC assessments
Z	Z' factor
median_DMSO	median DMSO signal
stdev_DMSO	standard deviation of DMSO signal
median_I	median inhibitor signal (e.g. positive control in CTG assay)
stdev_I	standard deviation of DMSO signal
median_S	median stimulator signal (e.g. positive control in CCG assay)
stdev_S	standard deviation of DMSO signal
Z_robust	robust Z' factor
SSMD_robust	robust strictly standarized mean difference
Z_robust_sample	robust Z' factor calculated using block DMSO as negative controls
SSMD_robust_sample	robust strictly standarized mean difference using block DMSO as negative controls
readout	assay readout, CTG - CellTiterGlo, CCG - CaspaseGlo

## Sheet: Supplementary File S3
ASSAY_ID	PLATE_ID	nblocks	good	medium	bad	Z	median_DMSO	stdev_DMSO	median_I	stdev_I	median_S	stdev_S	Z_robust	SSMD_robust	Z_robust_sample	SSMD_robust_sample	readout
4	M0000012-T5423720	40	0.875	0.1	0.025	0.711041	3041.1	273.269	81.31	0	0	0	0.808949	-11.0649	0.799339	-15.4952	CTG
4	M0000022-T5423722	39	0.948718	0.025641	0.025641	0.687484	3186.03	312.18	85.72	0	0	0	0.819341	-11.7984	0.739698	-11.9298	CTG
4	M0000032-T5423724	39	0.666667	0.179487	0.153846	0.692782	3447.86	330.135	96.89	0	0	0	0.822022	-12.1591	0.736576	-11.8713	CTG
4	M0000042-T5423726	39	0.923077	0.0769231	0	0.668788	3190.2	326.774	84.05	0	0	0	0.77985	-9.69217	0.779921	-14.6211	CTG
4	M0000052-T5423728	39	0.846154	0.128205	0.025641	0.681051	3348.57	334.517	90.3	0	0	0	0.805642	-10.6555	0.73694	-11.8099	CTG
4	M0000062-T5423730	27	0.962963	0	0.037037	0.741537	3109.96	250.862	73.27	0	0	0	0.843978	-13.2815	0.82563	-18.1053	CTG
5	M0000012-T5423760	40	0.925	0.05	0.025	0.661228	3746.37	394.445	112.12	0	0	0	0.725792	-7.44787	0.680436	-9.69753	CTG
5	M0000022-T5423758	39	0.435897	0.230769	0.333333	0.597259	3891.58	475.832	114.51	0	0	0	0.70103	-7.29361	0.590586	-7.60342	CTG
5	M0000032-T5423756	39	0.641026	0.25641	0.102564	0.712907	3980.39	356.862	122.25	0	0	0	0.817184	-11.7286	0.600349	-7.74421	CTG
5	M0000042-T5423754	39	0.846154	0.0512821	0.102564	0.768821	4043.02	281.315	116.08	0	0	0	0.836063	-13.132	0.74344	-12.3148	CTG
5	M0000052-T5423752	39	0.717949	0.230769	0.0512821	0.718592	4281.98	368.104	129.58	0	0	0	0.825898	-12.1532	0.736166	-11.8157	CTG
5	M0000062-T5423750	27	0.851852	0.0740741	0.0740741	0.66713	4504.27	451.922	118.81	0	0	0	0.782176	-10.4666	0.782981	-14.4654	CTG
8	M0300012-T5423692	40	0.75	0.25	0	0.431521	510.083	75.9268	41.0822	0	0	0	0.63848	-6.53865	0.530278	-7.34837	CTG
8	M0300012-T5423736	40	0.75	0.25	0	0.339835	489.687	84.681	37.4741	0	0	0	0.536636	-5.01201	0.283859	-4.66164	CTG
8	M0300022-T5423694	39	0.717949	0.282051	0	0.392449	490.07	80.1305	41.1322	0	0	0	0.538832	-5.14415	0.545339	-7.89608	CTG
8	M0300022-T5423734	39	0.717949	0.282051	0	0.329983	509.818	93.0716	42.8225	0	0	0	0.588339	-5.89316	0.442534	-6.2702	CTG
8	M0300032-T5423732	39	0.692308	0.307692	0	0.40451	433.081	65.8877	37.2698	0	0	0	0.514161	-4.50664	0.328315	-4.91902	CTG
8	M0300032-T5423744	39	0.692308	0.307692	0	0.40452	470.543	73.1492	34.8785	0	0	0	0.569096	-5.58879	0.506953	-7.1205	CTG
8	M0300042-T5423700	39	0.461538	0.333333	0.205128	-0.0496335	456.368	129.626	29.5834	0	0	0	0.245466	-2.88062	0.164459	-3.92626	CTG
8	M0300042-T5423742	39	0.461538	0.333333	0.205128	0.182018	446.909	104.035	29.3962	0	0	0	0.334196	-3.41554	0.0757267	-3.46597	CTG
8	M0300052-T5423698	39	0.25641	0.410256	0.333333	0.198563	551.6	118.261	39.6821	0	0	0	0.458388	-4.27983	0.396993	-5.67688	CTG
8	M0300052-T5423740	39	0.25641	0.410256	0.333333	-0.336775	442.024	153.488	30.4	0	0	0	0.0318405	-2.32022	-0.59223	-2.0107	CTG
8	M0300062-T5423696	27	0.592593	0.37037	0.037037	0.33375	473.658	84.1933	33.313	0	0	0	0.589786	-5.50354	0.538032	-7.61141	CTG
8	M0300062-T5423738	27	0.592593	0.37037	0.037037	0.41307	551.52	83.7627	35.9699	0	0	0	0.581976	-5.50962	0.544882	-7.93399	CTG
26	M0300012-T5392578	40	0	0.525	0.475	0.342474	3777.35	643.262	391.62	0	0	0	0.530719	-4.96514	0.443085	-6.32193	CTG
26	M0300022-T5392580	39	0	0.461538	0.538462	0.336436	4403.72	794.08	440.22	0	0	0	0.415486	-3.76139	0.416404	-5.64673	CTG
26	M0300032-T5392582	39	0.0769231	0.205128	0.717949	0.413323	4691.38	692.179	460.72	0	0	0	0.551042	-5.18676	0.360861	-5.42027	CTG
26	M0300042-T5392584	39	0.0769231	0.333333	0.589744	0.363974	4608.36	729.058	426	0	0	0	0.502984	-4.85447	0.387474	-5.79799	CTG
26	M0300052-T5392586	39	0	0.487179	0.512821	0.370028	4190.44	690.852	399.78	0	0	0	0.512209	-4.8262	0.564703	-8.42154	CTG
26	M0300062-T5392588	25	0.08	0.2	0.72	0.458595	3877.02	512.328	427.79	0	0	0	0.528129	-4.8695	0.330703	-5.10748	CTG
27	M0300012-T5392562	40	0.2	0.75	0.05	0.317683	909.82	94.1341	309.51	0	0	0	0.449335	-4.82562	0.480884	-8.01755	CTG
27	M0300022-T5392564	39	0.205128	0.589744	0.205128	0.296999	913.05	102.282	302.7	0	0	0	0.405554	-4.60059	0.318178	-5.85778	CTG
27	M0300032-T5392614	39	0.358974	0.564103	0.0769231	0.439246	905.03	78.8517	313.75	0	0	0	0.584309	-6.20331	0.395673	-6.19744	CTG
27	M0300042-T5392616	39	0.564103	0.333333	0.102564	0.405763	892.19	85.6021	306.27	0	0	0	0.505547	-5.23558	0.524409	-8.4255	CTG
27	M0300052-T5392618	39	0.512821	0.487179	0	0.38468	896.86	84.2232	305.44	0	0	0	0.485898	-5.29935	0.419231	-6.75225	CTG
27	M0300062-T5392620	25	0.6	0.4	0	0.454027	887.55	70.7091	307.58	0	0	0	0.570874	-6.43453	0.379611	-6.21924	CTG
41	M0000012-T5392608	8	0.875	0.125	0	0.516687	NA	NA	NA	NA	NA	NA	NA	-5.13349	0.748435	-12.8431	CTG
41	M0000022-T5392596	15	1	0	0	0.64711	NA	NA	NA	NA	NA	NA	NA	-6.26989	0.693442	-10.0823	CTG
41	M0000032-T5392602	1	1	0	0	0.596808	NA	NA	NA	NA	NA	NA	NA	-6.01859	0.894451	-31.3377	CTG
42	M0000012-T5392612	8	1	0	0	0.502951	NA	NA	NA	NA	NA	NA	NA	-5.247	0.917486	-46.0038	CTG
42	M0000022-T5392598	15	1	0	0	0.644302	NA	NA	NA	NA	NA	NA	NA	-8.1776	0.83666	-19.498	CTG
42	M0000032-T5392604	1	1	0	0	0.647674	NA	NA	NA	NA	NA	NA	NA	-7.07906	0.926724	-45.2314	CTG
43	M0000012-T5392610	8	1	0	0	0.461258	190.043	45.9538	1137.17	0	0	0	0.609912	-6.59445	0.439735	-6.71947	CTG
43	M0000022-T5392592	15	0.933333	0.0666667	0	0.550307	224.99	38.1444	1110.33	0	0	0	0.663059	-8.22069	0.607534	-9.02271	CTG
43	M0000032-T5392648	1	1	0	0	0.610021	214.383	37.9167	1145.59	0	0	0	0.733272	-10.1804	0.646304	-10.8077	CTG
61	M0300012-T5391552	40	0.025	0.6	0.375	-0.0886838	6860.48	1679.81	1691.94	0	0	0	0.0935061	-2.59026	0.146936	-4.11316	CTG
61	M0300022-T5391554	39	0	0.307692	0.692308	-0.0245224	7347.55	1345.46	2048.5	0	0	0	0.200515	-3.34774	-0.0396054	-3.59502	CTG
61	M0300032-T5391556	39	0	0.410256	0.589744	0.0380819	7274.67	1445.46	1751.42	0	0	0	0.312334	-3.49267	0.357078	-5.6481	CTG
61	M0300042-T5391558	39	0.025641	0.282051	0.692308	-0.0399766	7077.07	1512.06	1691.18	0	0	0	0.0479958	-2.51007	-0.319608	-2.64604	CTG
61	M0300052-T5391560	39	0	0.282051	0.717949	-0.0590709	6222.81	1316.35	1438.5	0	0	0	0.165792	-3.05403	-0.259644	-2.7757	CTG
61	M0300062-T5391562	25	0	0.24	0.76	-0.258903	4703.07	1183.46	1084.38	0	0	0	-0.0510433	-2.44913	-0.114353	-3.50034	CTG
85	M0000012-T5392632	8	1	0	0	0.603653	633.39	75.5146	11.3686	0	0	0	0.728836	-8.18364	0.867505	-27.5173	CTG
85	M0000022-T5392670	15	0.933333	0.0666667	0	0.621723	701.542	83.9147	15.0373	0	0	0	0.679857	-6.52446	0.462049	-5.70092	CTG
85	M0000032-T5392680	1	1	0	0	0.572342	717.413	99.2044	17.8612	0	0	0	0.676679	-6.46029	0.73433	-11.6861	CTG
86	M0000012-T5392630	8	1	0	0	0.655384	1951.64	203.061	38.694	0	0	0	0.800999	-10.7536	0.778699	-14.5361	CTG
86	M0000022-T5392668	15	1	0	0	0.756913	2046	154.699	53.1492	0	0	0	0.819365	-11.8106	0.790219	-14.7992	CTG
86	M0000032-T5392678	1	0	1	0	0.585163	1915.87	251.962	51.6372	0	0	0	0.686843	-6.67514	0.930934	-50.2657	CTG
87	M0000012-T5392636	8	1	0	0	0.441876	30.1511	5.30868	0	0	139.795	14.8766	NA	-5.6676	0.238924	-5.28335	CCG
87	M0000022-T5392672	15	0.333333	0.133333	0.533333	0.437116	32.9438	7.04737	0	0	146.93	14.3869	NA	-5.93478	0.378128	-6.24174	CCG
87	M0000032-T5392622	1	0	0	1	0.436757	35.5912	5.50148	0	0	144.304	14.8948	NA	-5.05841	0.294365	-5.45007	CCG
88	M0000012-T5392634	8	1	0	0	0.397092	50.7583	9.09348	0	0	192.702	18.6925	NA	-5.23921	0.290339	-5.39318	CCG
88	M0000022-T5392676	15	0.933333	0	0.0666667	0.426232	54.2051	10.6196	0	0	184.248	13.731	NA	-6.25236	0.473128	-7.36635	CCG
88	M0000032-T5392624	1	1	0	0	0.464465	48.9849	9.37236	0	0	192.699	16.196	NA	-6.1457	0.328077	-6.05397	CCG
103	M0000012-T5392666	8	1	0	0	0.622593	12580.4	1415.36	131.76	0	0	0	0.74263	-8.49432	0.891807	-32.2817	CTG
103	M0000022-T5392674	15	1	0	0	0.680266	12217	1233.3	260.71	0	0	0	0.760798	-9.08719	0.598628	-7.6882	CTG
103	M0000032-T5392626	1	1	0	0	0.626969	12223	1442.16	312.91	0	0	0	0.732386	-8.19347	0.805213	-16.2152	CTG
143	T5423672-T5423672	35	0.428571	0.228571	0.342857	0.670187	12349	1200.64	675.38	0	0	0	0.820288	-12.1005	NA	#VALUE!	CTG
143	T5423674-T5423674	35	0.428571	0.171429	0.4	0.601139	12201.3	1334.69	1201.27	0	0	0	0.666002	-6.47266	NA	#VALUE!	CTG
143	T5423676-T5423676	35	0.428571	0.2	0.371429	0.657329	13177.7	1347.8	736.15	0	0	0	0.801513	-10.8637	NA	#VALUE!	CTG
143	T5423690-T5423690	11	0.636364	0.363636	0	0.78945	10910.4	693.636	550.59	0	0	0	0.876812	-18.3006	NA	#VALUE!	CTG
143	T5436612-T5436612	35	0.228571	0.314286	0.457143	0.748977	12507.5	951.026	742.31	0	0	0	0.801519	-10.6463	NA	#VALUE!	CTG
143	T5436614-T5436614	35	0.114286	0.428571	0.457143	0.716495	12568.5	1078.01	660	0	0	0	0.80238	-11.1399	NA	#VALUE!	CTG
143	T5436616-T5436616	35	0.285714	0.371429	0.342857	0.690625	11987.4	1116.34	660.35	0	0	0	0.793397	-10.5309	NA	#VALUE!	CTG
143	T5436618-T5436618	35	0.2	0.4	0.4	0.753981	11686.8	873.628	603.33	0	0	0	0.843679	-13.8258	NA	#VALUE!	CTG
143	T5436620-T5436620	35	0.571429	0.171429	0.257143	0.592816	12366.5	1500.18	679.27	0	0	0	0.726081	-8.06114	NA	#VALUE!	CTG
143	T5436622-T5436622	35	0.228571	0.285714	0.485714	-60.8875	14696.9	917.502	14654.8	0	0	0	-88.0659	-0.0274536	NA	#VALUE!	CTG
143	T5436624-T5436624	35	0.6	0.0857143	0.314286	0.765878	12576.9	882.288	672.88	0	0	0	0.824569	-13.3473	NA	#VALUE!	CTG
143	T5436626-T5436626	34	0.529412	0.294118	0.176471	0.74753	12599.2	949.388	682.57	0	0	0	0.842367	-13.7874	NA	#VALUE!	CTG
143	T5436628-T5436628	35	0.2	0.371429	0.428571	0.759502	12646.5	907.261	715.21	0	0	0	0.825767	-12.2305	NA	#VALUE!	CTG
143	T5436630-T5436630	35	0.457143	0.314286	0.228571	0.717431	12445.9	1068.05	640.8	0	0	0	0.791867	-10.3874	NA	#VALUE!	CTG
168	M0200012-T5423642	40	0.85	0.15	0	0.145693	2767.84	715.013	61.063	0	0	0	0.678426	-6.43811	0.643344	-8.67757	CTG
168	M0200022-T5423650	39	0.846154	0.128205	0.025641	0.350704	2783.84	546.474	53.426	0	0	0	0.680805	-6.72414	0.649867	-8.92605	CTG
168	M0200032-T5423662	39	0.794872	0.179487	0.025641	0.239634	2490.31	567.509	46.581	0	0	0	0.554331	-4.71168	0.677834	-9.86369	CTG
168	M0200042-T5423702	39	0.74359	0.230769	0.025641	0.272554	2514.26	547.542	46.434	0	0	0	0.59771	-5.31367	0.364049	-4.86602	CTG
168	M0200052-T5423710	39	0.589744	0.358974	0.0512821	0.3267	2675.15	550.16	50.831	0	0	0	0.687603	-6.75285	0.491233	-6.10297	CTG
168	M0200062-T5423718	27	0.851852	0.111111	0.037037	0.360676	2166.18	428.362	42.207	0	0	0	0.572732	-4.98647	0.687504	-10.2977	CTG
222	T5466694-T5466694	35	0.942857	0.0571429	0	0.525724	787.471	118.174	33.3825	0	0	0	0.772201	-9.86398	NA	#VALUE!	CTG
222	T5466696-T5466696	35	1	0	0	0.650355	825.954	88.172	35.8202	0	0	0	0.763782	-9.16386	NA	#VALUE!	CTG
222	T5466698-T5466698	35	0.942857	0.0571429	0	0.696733	847.697	80.1667	36.4441	0	0	0	0.829724	-13.3672	NA	#VALUE!	CTG
222	T5466700-T5466700	35	1	0	0	0.713302	915.947	80.0935	40.4306	0	0	0	0.778844	-9.8481	NA	#VALUE!	CTG
222	T5466702-T5466702	35	0.971429	0.0285714	0	0.63303	935.134	102.603	38.4883	0	0	0	0.722162	-7.84597	NA	#VALUE!	CTG
222	T5466704-T5466704	35	0.914286	0.0857143	0	0.660992	939.332	97.088	35.8472	0	0	0	0.782805	-9.94449	NA	#VALUE!	CTG
222	T5466706-T5466706	35	0.942857	0.0571429	0	0.65127	890.253	94.6272	33.9923	0	0	0	0.716166	-7.65549	NA	#VALUE!	CTG
222	T5466708-T5466708	35	1	0	0	0.650586	744.478	80.7491	34.7988	0	0	0	0.684164	-6.75625	NA	#VALUE!	CTG
222	T5466710-T5466710	35	0.914286	0.0285714	0.0571429	0.675675	803.163	77.8633	35.3377	0	0	0	0.752677	-8.70447	NA	#VALUE!	CTG
222	T5466712-T5466712	35	0.914286	0.0857143	0	0.637054	798.909	87.6133	36.0585	0	0	0	0.665453	-6.61513	NA	#VALUE!	CTG
222	T5466714-T5466714	35	0.942857	0.0571429	0	0.46763	782.423	120.932	32.5992	0	0	0	0.757028	-9.07841	NA	#VALUE!	CTG
222	T5466716-T5466716	35	0.942857	0.0571429	0	0.634702	805.672	89.7858	34.4945	0	0	0	0.718402	-7.71929	NA	#VALUE!	CTG
222	T5466718-T5466718	35	0.971429	0.0285714	0	0.714391	753.756	64.748	31.5177	0	0	0	0.744053	-8.61311	NA	#VALUE!	CTG
222	T5466720-T5466720	11	0.727273	0.272727	0	0.737124	747.241	57.991	33.098	0	0	0	0.778376	-10.2581	NA	#VALUE!	CTG
241	M0300002-T5466634	35	0.914286	0.0571429	0.0285714	0.592662	683.481	81.7896	23.5026	0	0	0	0.771306	-10.0499	NA	#VALUE!	CTG
241	M0300004-T5466636	35	1	0	0	0.530058	578.453	82.1413	20.9627	0	0	0	0.660416	-6.38135	NA	#VALUE!	CTG
241	M0300006-T5466638	35	0.971429	0	0.0285714	0.706344	647.363	56.6115	22.6577	0	0	0	0.830415	-13.0878	NA	#VALUE!	CTG
241	M0300008-T5466640	35	1	0	0	0.738628	683.669	54.2756	24.6857	0	0	0	0.823235	-12.2864	NA	#VALUE!	CTG
241	M0300010-T5466642	35	0.971429	0	0.0285714	0.643251	722.765	80.0336	26.1054	0	0	0	0.707099	-7.38892	NA	#VALUE!	CTG
241	M0300012-T5466644	35	0.971429	0.0285714	0	0.676333	692.979	69.1268	24.9018	0	0	0	0.731558	-8.29768	NA	#VALUE!	CTG
241	M0300014-T5466646	34	1	0	0	0.687304	793.945	76.2944	28.9311	0	0	0	0.787083	-10.5356	NA	#VALUE!	CTG
241	M0300016-T5466648	35	0.942857	0.0571429	0	0.567968	703.111	91.5226	28.3708	0	0	0	0.639249	-6.05405	NA	#VALUE!	CTG
241	M0300018-T5466632	35	0.971429	0.0285714	0	0.734662	679.275	53.2761	24.047	0	0	0	0.853032	-15.5814	NA	#VALUE!	CTG
241	M0300020-T5466652	35	1	0	0	0.694016	722.514	67.0598	27.0288	0	0	0	0.790805	-10.4545	NA	#VALUE!	CTG
241	M0300022-T5466654	35	1	0	0	0.659859	741.754	75.0769	28.922	0	0	0	0.794227	-10.9709	NA	#VALUE!	CTG
241	M0300024-T5466656	35	0.942857	0.0571429	0	0.731045	736.187	59.9665	27.5392	0	0	0	0.779821	-9.92512	NA	#VALUE!	CTG
241	M0300026-T5466630	35	0.885714	0.114286	0	0.662349	794.55	81.8153	28.908	0	0	0	0.709381	-8.0623	NA	#VALUE!	CTG
241	M0300028-T5466660	11	1	0	0	0.735401	751.214	60.2076	27.3366	0	0	0	0.789286	-10.5164	NA	#VALUE!	CTG
262	M0200002-T5466618	12	1	0	0	0.712574	207.503	35.2596	1649.79	0	0	0	0.79284	-12.4644	NA	#VALUE!	CTG
262	M0200004-T5466610	8	1	0	0	0.70944	199.693	28.2741	1756.81	0	0	0	0.771562	-10.3278	NA	#VALUE!	CTG
263	M0200002-T5466614	12	1	0	0	0.755147	164.41	17.6678	1410.22	83.7906	0	0	0.809693	-12.5544	NA	#VALUE!	CCG
263	M0200004-T5466606	8	1	0	0	0.779862	160.282	20.296	1561.5	82.0997	0	0	0.806423	-12.4381	NA	#VALUE!	CCG
264	M0200002-T5466616	12	1	0	0	0.810587	180.642	18.0506	1143.58	43.3478	0	0	0.844327	-17.3732	NA	#VALUE!	CCG
264	M0200004-T5466604	8	1	0	0	0.789921	195.543	18.0502	1270.75	56.5038	0	0	0.824014	-14.8216	NA	#VALUE!	CCG
265	M0200002-T5466612	12	1	0	0	0.776636	2301.94	149.596	90.8829	0	0	0	0.841985	-15.0981	NA	#VALUE!	CTG
265	M0200004-T5466608	8	1	0	0	0.755012	2182.14	156.477	83.3556	0	0	0	0.801303	-11.3225	NA	#VALUE!	CTG
301	M0300002-T5470404	35	0.914286	0.0857143	0	0.697677	605.789	55.8157	20.2587	0	0	0	0.796849	-10.5025	0.779619	-14.3259	CTG
301	M0300004-T5470406	35	0.971429	0.0285714	0	0.715712	638.696	55.8496	23.3098	0	0	0	0.794987	-10.484	0.761464	-13.2659	CTG
301	M0300006-T5470408	35	0.971429	0.0285714	0	0.752467	659.343	50.752	22.2655	0	0	0	0.832141	-12.8672	0.750987	-12.602	CTG
301	M0300008-T5470410	35	0.942857	0.0571429	0	0.637161	673.915	74.0065	21.9495	0	0	0	0.760629	-8.63301	0.698801	-10.4143	CTG
301	M0300010-T5470322	35	0.971429	0.0285714	0	0.721205	645.412	55.8371	21.5168	0	0	0	0.785572	-10.1147	0.807442	-16.6481	CTG
301	M0300012-T5470324	35	0.971429	0.0285714	0	0.708806	625.878	55.6742	20.4396	0	0	0	0.789647	-10.2699	0.760452	-13.4056	CTG
301	M0300014-T5470326	34	0.852941	0.147059	0	0.724725	627.792	52.5549	20.9247	0	0	0	0.793916	-10.1714	0.637136	-8.53378	CTG
301	M0300016-T5470328	35	0.942857	0.0571429	0	0.727695	598.754	49.851	19.6862	0	0	0	0.758187	-8.59073	0.788748	-14.9942	CTG
301	M0300018-T5470330	35	0.942857	0.0571429	0	0.681071	612.555	59.6336	22.4621	0	0	0	0.779548	-9.99513	0.726119	-11.9386	CTG
301	M0300020-T5470332	35	0	0	1	-962.399	687.808	69.6057	690.726	0	0	0	-99.4095	-0.00834774	-6.88659	-0.536817	CTG
301	M0300022-T5470334	35	0.885714	0.114286	0	0.673177	694.028	70.0894	24.736	0	0	0	0.734369	-7.92066	0.737621	-11.8766	CTG
301	M0300024-T5470336	35	1	0	0	0.686245	642.759	64.0073	22.3295	0	0	0	0.724127	-7.68997	0.704058	-10.5254	CTG
301	M0300026-T5470338	35	0.914286	0.0857143	0	0.709299	629.675	56.1256	23.0189	0	0	0	0.772167	-9.28094	0.815945	-17.545	CTG
301	M0300028-T5470340	11	0.818182	0.181818	0	0.656851	591.251	62.9584	19.5649	0	0	0	0.738236	-8.14076	0.871196	-25.7789	CTG
306	M2000002-T5470392	35	0.714286	0.171429	0.114286	0.721048	3289.34	223.608	503.388	0	0	0	0.82015	-12.7031	0.737151	-12.9034	CTG
306	M2000004-T5470394	35	0.885714	0.114286	0	0.66586	3458.39	297.126	489.29	0	0	0	0.672419	-6.79703	0.721044	-12.2725	CTG
306	M2000006-T5470396	35	0.971429	0	0.0285714	0.707134	3306.14	259.814	409.469	0	0	0	0.809377	-12.1225	0.732804	-12.3808	CTG
306	M2000008-T5470398	35	0.971429	0.0285714	0	0.640148	3270.92	320.525	390.261	0	0	0	0.753585	-9.27701	0.701416	-11.0181	CTG
306	M2000010-T5470400	35	0.742857	0.228571	0.0285714	0.537291	2899.34	359.345	428.935	0	0	0	0.589641	-5.15193	0.546801	-7.05054	CTG
306	M2000012-T5470402	35	0.742857	0.257143	0	0.510834	2677.48	351.57	416.558	0	0	0	0.593767	-5.28541	0.479086	-6.11513	CTG
306	M2000014-T5470382	34	0.735294	0.176471	0.0882353	0.605553	3000.38	308.546	403.557	0	0	0	0.715089	-7.70838	0.570785	-7.50751	CTG
306	M2000016-T5470384	35	0.657143	0.314286	0.0285714	0.552743	2868.61	340.191	411.79	0	0	0	0.669133	-7.10882	0.540207	-7.06573	CTG
306	M2000018-T5470386	35	0.571429	0.228571	0.2	0.440688	3407.79	513.983	436.179	0	0	0	0.591117	-5.37385	0.616336	-8.49381	CTG
306	M2000020-T5470388	35	0.714286	0.257143	0.0285714	0.652677	3412.73	316.863	418.168	0	0	0	0.720776	-7.82477	0.652691	-9.38799	CTG
306	M2000022-T5470390	35	0.8	0.2	0	0.617236	3359.17	333.813	472.21	0	0	0	0.70255	-7.53263	0.605148	-8.28949	CTG
306	M2000024-T5470436	35	0.914286	0.0857143	0	0.69255	3330.46	268.162	429.848	0	0	0	0.747554	-8.73003	0.684885	-10.3061	CTG
306	M2000026-T5470438	35	0.771429	0.228571	0	0.542261	2978.73	367.664	431.185	0	0	0	0.620087	-5.80397	0.629308	-8.94259	CTG
306	M2000028-T5470440	11	0.454545	0.454545	0.0909091	0.477275	2675.68	359.626	441.831	0	0	0	0.634056	-6.12078	0.471863	-6.15759	CTG
321	M1000002-T5466602	12	1	0	0	0.703299	8524.47	752.675	309.566	59.2264	0	0	0.766223	-9.72544	0.815942	-19.079	CTG
322	M1000002-T5466662	12	0.916667	0	0.0833333	0.570363	9517.79	1132.32	501.757	103.437	0	0	0.706846	-7.64709	0.558486	-7.47338	CTG
324	M1000002-T5466666	12	1	0	0	0.768085	6170.13	315.971	1116.09	72.6777	0	0	0.81522	-13.0911	0.790226	-17.7304	CTG
325	M1000002-T5466668	12	0.833333	0.166667	0	0.800669	11600.6	648.744	536.757	86.1156	0	0	0.842332	-15.2114	0.807615	-18.5151	CTG
326	M1000002-T5466670	12	1	0	0	0.743841	8519.76	626.235	559.187	55.8479	0	0	0.82658	-13.3982	0.938865	-66.1827	CTG
327	M1000002-T5466672	12	0.916667	0.0833333	0	0.757753	7174.51	474.936	766.124	55.2205	0	0	0.807701	-11.965	0.626353	-8.74369	CTG
328	M1000002-T5466674	12	0.916667	0.0833333	0	0.761814	8065.78	438.795	1357.08	103.934	0	0	0.822252	-14.1237	0.620488	-9.00729	CTG
329	M1000002-T5466676	12	1	0	0	0.702324	3398.35	223.07	619.564	52.7217	0	0	0.755876	-10.1978	0.778013	-17.8684	CTG
330	M1000002-T5466678	12	0.833333	0.166667	0	0.810229	4914.69	267.849	112.497	36.6862	0	0	0.859602	-17.0118	0.817392	-19.5331	CTG
331	M1000002-T5466680	12	0.833333	0	0.166667	0.636838	6444.31	483.064	1386.1	132.533	0	0	0.72027	-9.17786	0.696848	-12.848	CTG
332	M1000002-T5466682	12	0.833333	0.0833333	0.0833333	0.734713	8917.56	685.773	464.394	62.0726	0	0	0.779331	-10.1673	0.650227	-9.1751	CTG
333	M1000002-T5466684	12	0.833333	0.0833333	0.0833333	0.455623	930.672	117.013	160.234	25.1388	0	0	0.498293	-4.71824	0.475693	-6.79451	CTG
334	M1000002-T5466686	12	0.75	0.166667	0.0833333	0.134724	205.848	53.8896	15.7569	2.75843	0	0	0.303717	-3.05511	0.529312	-6.89982	CTG
335	M1000002-T5466688	12	1	0	0	0.826995	3584.4	180.423	97.8856	20.5661	0	0	0.842751	-15.0184	0.878556	-30.1651	CTG
336	M1000002-T5466690	12	0.75	0.25	0	0.753247	5903.08	382.049	641.235	47.3197	0	0	0.811487	-12.1733	0.820099	-20.0731	CTG
337	M1000002-T5470342	12	0.916667	0.0833333	0	0.698384	6710	515.457	595.681	87.5017	0	0	0.74902	-9.58311	0.824904	-23.4542	CTG
338	M1000002-T5470344	12	0.916667	0	0.0833333	0.166387	1347.07	205.954	384.378	61.3643	0	0	0.312215	-3.58125	0.0913132	-3.99391	CTG
339	M1000002-T5470346	12	0.25	0	0.75	0.607879	4169.81	493.057	62.0521	28.5275	0	0	0.699262	-7.15797	0.53976	-7.13243	CTG
340	M1000002-T5470348	12	0.916667	0.0833333	0	0.784435	7170.86	453.027	201.056	46.0772	0	0	0.802494	-11.5105	0.821295	-19.5744	CTG
341	M2100002-T5470372	35	1	0	0	0.086843	2625.31	240.056	1429.77	0	0	0	0.339169	-4.07113	0.127062	-4.57802	CTG
341	M2100004-T5470374	35	1	0	0	0.217563	2719.68	236.417	1401.52	0	0	0	0.43535	-4.53552	0.292951	-5.42909	CTG
341	M2100006-T5470376	35	1	0	0	0.519457	2832.25	207.181	961.152	0	0	0	0.667851	-8.39008	0.506814	-7.95011	CTG
341	M2100008-T5470378	35	0.971429	0	0.0285714	0.509783	3013.74	236.14	1113.75	0	0	0	0.657912	-7.68817	0.622797	-10.5701	CTG
341	M2100010-T5470380	35	1	0	0	0.301353	3122.71	242.324	1476.9	0	0	0	0.47995	-5.47676	0.4686	-7.95518	CTG
341	M2100012-T5470412	35	1	0	0	0.553928	3137.7	218.561	1046.08	0	0	0	0.682366	-8.66001	0.545652	-8.50496	CTG
341	M2100014-T5470414	34	0.235294	0.147059	0.617647	0.553718	3159.54	236.759	1049.8	0	0	0	0.699932	-8.63827	0.724794	-14.3996	CTG
341	M2100016-T5470416	35	0.942857	0.0571429	0	0.455004	3234.71	196.642	1583.89	0	0	0	0.66373	-8.11808	0.625616	-10.904	CTG
341	M2100018-T5470418	35	1	0	0	0.486188	3307.44	202.843	1503.79	0	0	0	0.644983	-7.82778	0.638356	-11.6818	CTG
341	M2100020-T5470420	35	1	0	0	0.495857	3329.49	226.062	1473.55	0	0	0	0.64625	-7.39488	0.616238	-10.4943	CTG
341	M2100022-T5470422	35	0.942857	0.0571429	0	0.43082	3416.3	210.368	1744.06	0	0	0	0.611039	-7.24159	0.636516	-11.552	CTG
341	M2100024-T5470424	35	1	0	0	0.540356	3322.39	220.259	1330.97	0	0	0	0.644104	-7.54429	0.650279	-11.8199	CTG
341	M2100026-T5470426	35	0.971429	0.0285714	0	0.589654	3185.38	185.57	1216.79	0	0	0	0.707791	-9.2007	0.698693	-13.8335	CTG
341	M2100028-T5470428	11	0	0	1	-13.4114	3184.54	163.195	3219.18	0	0	0	-19.527	-0.13509	-37.7716	-0.10917	CTG
343	M1900002-T5470430	12	0.75	0.25	0	0.773394	3275.78	191.807	404.977	0	0	0	0.823281	-12.9272	0.744558	-12.89	CTG
343	M1900004-T5470432	12	0.75	0.25	0	0.738549	3268.56	232.087	382.132	0	0	0	0.832653	-13.5803	0.759923	-13.6372	CTG
343	M1900006-T5470434	2	0.5	0.5	0	0.761975	2900.7	179.535	329.956	0	0	0	0.799841	-11.4488	0.646777	-9.36825	CTG
348	M2200002-T5436632	35	0.0857143	0.6	0.314286	0.404168	2782.67	349.893	592.293	0	0	0	0.493261	-5.10642	0.402474	-5.96626	CTG
348	M2200004-T5436634	35	0.0857143	0.628571	0.285714	0.348639	2880.33	396.758	615.556	0	0	0	0.521021	-5.10549	0.448882	-6.71572	CTG
348	M2200006-T5436636	35	0.0285714	0.428571	0.542857	0.300765	3031.92	437.791	602.509	0	0	0	0.435582	-4.49223	0.421225	-6.52027	CTG
348	M2200008-T5436638	35	0.0571429	0.542857	0.4	0.205944	2717.71	479.724	551.443	0	0	0	0.395434	-3.90154	0.364493	-5.5876	CTG
348	M2200010-T5436640	35	0.0571429	0.428571	0.514286	0.326313	2663.81	361.316	539.194	0	0	0	0.563781	-6.30646	0.155998	-4.29726	CTG
348	M2200012-T5436642	35	0.0571429	0.342857	0.6	0.379555	2548.92	361.734	493.396	0	0	0	0.508479	-4.81016	0.31708	-4.92979	CTG
348	M2200014-T5436644	34	0.0294118	0.558824	0.411765	0.200365	2517.17	431.611	539.358	0	0	0	0.395558	-4.13755	0.284984	-5.24927	CTG
348	M2200016-T5436646	35	0.0571429	0.4	0.542857	0.0399627	2626.51	549.113	523.216	0	0	0	0.14007	-2.77094	0.192632	-4.66589	CTG
348	M2200018-T5436648	35	0.142857	0.2	0.657143	0.149788	2644.8	468.271	538.876	0	0	0	0.316818	-3.57695	0.227494	-4.72796	CTG
348	M2200020-T5436602	35	0.0571429	0.514286	0.428571	0.228659	2445.71	423.42	494.802	0	0	0	0.370691	-3.87953	0.387396	-5.97388	CTG
348	M2200022-T5436604	35	0.0571429	0.171429	0.771429	-0.0276897	3117.6	622.208	697.792	0	0	0	0.244084	-3.49941	-0.118212	-3.36832	CTG
348	M2200024-T5436606	35	0.0857143	0.314286	0.6	0.144443	2801.53	523.033	594.729	0	0	0	0.351835	-3.76675	0.216156	-4.60967	CTG
348	M2200026-T5436608	35	0.2	0.342857	0.457143	0.0147591	2717.17	605.522	580.671	0	0	0	0.294966	-3.48755	0.22878	-4.80929	CTG
348	M2200028-T5436610	11	0.181818	0.0909091	0.727273	0.295475	2357.58	352.911	489.73	0	0	0	0.405212	-4.22291	-0.393743	-2.42368	CTG
361	M0773544-T5436686	12	0.833333	0.166667	0	0.820226	6732.72	351.639	99.8511	0	0	0	0.830179	-14.9701	NA	#VALUE!	CTG
361	M0773544-T5436688	12	0.833333	0.166667	0	0.886951	7500.55	227.839	115.311	0	0	0	0.882024	-24.3962	NA	#VALUE!	CTG
361	M0773544-T5436690	12	0.833333	0.166667	0	0.877823	7445.08	248.542	110.007	0	0	0	0.89689	-27.3223	NA	#VALUE!	CTG
362	M13000002-T5436712	12	0.916667	0.0833333	0	0.712604	2339.46	136.006	546.056	0	0	0	0.784542	-11.4338	0.781285	-17.2142	CTG
362	M13000004-T5436714	12	1	0	0	0.71979	2333.83	127.921	565.331	0	0	0	0.773351	-11.3913	0.667974	-11.009	CTG
362	M13000006-T5436716	2	1	0	0	0.728025	2256.34	119.238	568.428	0	0	0	0.786873	-11.5174	0.948577	-61.0512	CTG
363	M1400002-T5436662	35	0.542857	0.4	0.0571429	0.619022	2688.01	231.56	483.916	0	0	0	0.732698	-9.016	0.765014	-16.0459	CTG
363	M1400004-T5436664	35	0.628571	0.285714	0.0857143	0.656987	2851.78	228.61	469.212	0	0	0	0.699895	-7.84036	0.704204	-11.9024	CTG
363	M1400006-T5436666	35	0.342857	0.6	0.0571429	0.663109	2923.27	216.123	539.007	0	0	0	0.72436	-9.03034	0.700363	-12.1061	CTG
363	M1400008-T5436668	35	0.571429	0.4	0.0285714	0.665879	2830.71	208.424	526.198	0	0	0	0.715032	-8.58678	0.735508	-14.2165	CTG
363	M1400010-T5436670	35	0.628571	0.371429	0	0.637267	2802.24	231.797	475.444	0	0	0	0.716782	-8.10537	0.668116	-10.9179	CTG
363	M1400012-T5436672	35	0.428571	0.485714	0.0857143	0.68655	2765.04	189.693	493.466	0	0	0	0.780941	-10.7747	0.825914	-22.3264	CTG
363	M1400014-T5436674	34	0.5	0.441176	0.0588235	0.662758	2706.43	209.617	494.027	0	0	0	0.713102	-8.2667	0.712576	-12.5407	CTG
363	M1400016-T5436676	35	0.4	0.514286	0.0857143	0.627662	2696.99	231.112	478.644	0	0	0	0.710071	-8.47031	0.635792	-10.1426	CTG
363	M1400018-T5436678	35	0.428571	0.542857	0.0285714	0.662458	2783.78	227.518	435.118	0	0	0	0.701902	-7.37544	0.690096	-11.0213	CTG
363	M1400020-T5436680	35	0.371429	0.571429	0.0571429	0.681469	2786.9	208.221	456.389	0	0	0	0.73344	-8.73448	0.701753	-11.8521	CTG
363	M1400022-T5436682	35	0.542857	0.457143	0	0.653495	2800.24	217.783	512.881	0	0	0	0.719133	-8.66287	0.771938	-17.0234	CTG
363	M1400024-T5436684	35	0.4	0.542857	0.0571429	0.708183	2744.74	188.646	472.184	0	0	0	0.749644	-9.41707	0.803313	-19.0064	CTG
363	M1400026-T5436718	35	0	0	1	-24.9713	2633.69	257.54	2684.26	0	0	0	-22.9224	-0.145081	-10.3762	-0.371851	CTG
363	M1400028-T5436720	11	0.636364	0.363636	0	0.745447	2460.06	138.267	430.596	0	0	0	0.806916	-13.0993	0.661034	-10.2088	CTG
381	M1400002-H1070672	35	0.828571	0.142857	0.0285714	0.807978	3761545	198148	366724	0	0	0	0.88833	-20.3756	0.806731	-16.9323	CTG
381	M1400004-H1070674	35	0.914286	0.0857143	0	0.836278	3760581	171116	355515	0	0	0	0.911953	-25.4403	0.843403	-20.6143	CTG
381	M1400006-H1070676	17	0.529412	0.470588	0	0.845411	3685512	163844	357812	0	0	0	0.905539	-24.1639	0.909262	-38.7708	CTG
382	M1500002-H1070632	35	0.685714	0.0571429	0.257143	0.0731927	3524432	902690	331892	0	0	0	0.671681	-4.07556	0.692327	-10.5825	CTG
382	M1500004-H1070634	35	0.714286	0.142857	0.142857	0.835206	3535219	166794	352727	0	0	0	0.879074	-24.8561	0.836554	-19.8913	CTG
382	M1500006-H1070638	35	0.542857	0.457143	0	0.846916	3579615	156476	357411	0	0	0	0.88874	-24.9544	0.838483	-19.7961	CTG
382	M1500008-H1070640	35	0.314286	0.657143	0.0285714	0.847953	3611699	153469	355597	0	0	0	0.89219	-25.8492	0.829679	-18.9773	CTG
382	M1500010-H1070642	35	0.714286	0.285714	0	0.817157	3611736	188304	351973	0	0	0	0.856282	-22.8563	0.831753	-19.0967	CTG
382	M1500012-H1070644	35	0.742857	0.142857	0.114286	0.865448	3608389	135087	354541	0	0	0	0.897602	-26.6792	0.849701	-21.4825	CTG
382	M1500014-H1070646	35	0.428571	0.571429	0	0.86726	3629194	136151	353649	0	0	0	0.902691	-32.7375	0.875602	-25.4684	CTG
382	M1500016-H1070648	35	0.371429	0.628571	0	0.81695	3656828	188000	355080	0	0	0	0.880158	-19.5141	0.833221	-19.3812	CTG
382	M1500018-H1070650	35	0	0.228571	0.771429	-10.0045	3693472	150185	3609559	0	0	0	-5.48822	-0.0424526	-3.04058	-0.986315	CTG
382	M1500020-H1070652	35	0.485714	0.514286	0	0.83333	3670068	171227	368852	0	0	0	0.920205	-39.5873	0.853761	-21.788	CTG
382	M1500022-H1070654	35	0.6	0.142857	0.257143	0.854568	3618387	152609	367703	0	0	0	0.881601	-27.103	0.865521	-23.503	CTG
382	M1500024-H1070658	35	0.742857	0.257143	0	0.859547	3748194	148262	345922	0	0	0	0.908133	-29.4395	0.822586	-17.7201	CTG
382	M1500026-H1070660	1	1	0	0	0.865866	3704701	138743	343345	0	0	0	0.89248	-38.3648	0.984445	-192.868	CTG
382	M1500028-H1070664	35	0.571429	0.4	0.0285714	0.808113	3237118	177545	330991	0	0	0	0.875405	-20.8348	0.816199	-17.1454	CTG
382	M1500030-H1070666	35	0.542857	0.371429	0.0857143	0.852481	3704436	154685	340182	0	0	0	0.895949	-25.4974	0.888844	-30.5597	CTG
382	M1500032-H1070668	35	0.628571	0.371429	0	0.844073	3639091	158626	350260	0	0	0	0.889583	-25.7708	0.851704	-21.9383	CTG
382	M1500034-H1070670	35	0.742857	0.257143	0	0.793829	3676615	213093	357403	0	0	0	0.891701	-31.5908	0.853871	-22.6602	CTG
382	M1500036-H1070728	35	0.714286	0.285714	0	0.834669	3337591	155425	344321	0	0	0	0.878352	-38.742	0.868777	-25.314	CTG
382	M1500038-H1070730	35	0.885714	0.0857143	0.0285714	0.853879	3345896	135315	345488	0	0	0	0.884363	-26.1542	0.831054	-19.1063	CTG
382	M1500040-H1070732	35	0.971429	0.0285714	0	0.779663	3348041	204660	355469	0	0	0	0.823849	-19.6298	0.841492	-21.2085	CTG
382	M1500042-H1070734	35	0.971429	0.0285714	0	0.723078	3345355	259233	350764	0	0	0	0.853133	-22.4467	0.841768	-20.3083	CTG
382	M1500044-H1070738	35	0.971429	0.0285714	0	0.845574	3420484	149611	352936	0	0	0	0.893466	-35.3836	0.840423	-20.0806	CTG
382	M1500046-H1070740	35	0.485714	0.514286	0	0.8223	3457957	173774	347156	0	0	0	0.879311	-18.4559	0.786186	-14.8332	CTG
382	M1500048-H1070742	35	0.971429	0.0285714	0	0.861847	3624190	139183	347617	0	0	0	0.909618	-25.7424	0.817278	-17.2905	CTG
382	M1500050-H1070744	35	1	0	0	0.614561	3397002	374252	344673	0	0	0	0.851922	-28.1582	0.850356	-22.0097	CTG
382	M1500052-H1070746	35	0.771429	0.228571	0	0.800848	3473058	188840	347622	0	0	0	0.891451	-23.2595	0.859345	-23.6816	CTG
382	M1500054-H1070748	35	1	0	0	0.850861	3457027	145034	345537	0	0	0	0.894683	-30.9663	0.839669	-19.7593	CTG
382	M1500056-H1070750	35	0.742857	0.257143	0	0.862431	3479923	135393	343564	0	0	0	0.898397	-30.9609	0.827728	-18.9234	CTG
401	M1600002-H1070678	35	0.914286	0.0857143	0	0.390727	1841395	331502	130890	0	0	0	0.820506	-11.5165	0.809745	-16.4428	CTG
401	M1600004-H1070680	35	0.771429	0.228571	0	0.58128	1824032	224267	129827	0	0	0	0.850178	-13.495	0.875745	-26.0112	CTG
401	M1600006-H1070682	17	1	0	0	0.782704	1868908	121907	129156	0	0	0	0.855498	-14.7509	0.823135	-17.9628	CTG
402	M1700002-H1070684	35	0.542857	0.228571	0.228571	0.820832	2098839	110644	135760	0	0	0	0.859476	-19.3846	0.852132	-21.3069	CTG
402	M1700004-H1070686	35	0.971429	0.0285714	0	0.79959	1921644	112294	124921	0	0	0	0.897076	-27.1467	0.892836	-30.7093	CTG
402	M1700006-H1070688	35	0.971429	0.0285714	0	0.84653	1840847	82092.2	122700	0	0	0	0.864919	-16.4024	0.834882	-19.3586	CTG
402	M1700008-H1070690	35	0.0857143	0.4	0.514286	-5.07585	1820983	93658.3	1779145	0	0	0	-9.66392	-0.330909	-1.97437	-1.36906	CTG
402	M1700010-H1070692	35	0.571429	0.171429	0.257143	-1.55508	567740	493630	127402	0	0	0	-1.95529	-0.892031	-0.519648	-1.9973	CTG
402	M1700012-H1070694	35	1	0	0	0.767041	2050340	140846	136039	0	0	0	0.835745	-22.0964	0.805722	-16.4354	CTG
402	M1700014-H1070696	35	0.914286	0.0857143	0	0.844426	2099895	95475.8	140190	0	0	0	0.878471	-20.2835	0.803865	-15.9093	CTG
402	M1700016-H1070698	35	1	0	0	0.774883	1969025	133772	135760	0	0	0	0.89442	-32.9521	0.822681	-17.76	CTG
402	M1700018-H1070700	35	0.971429	0.0285714	0	0.794839	2059985	126931	140855	0	0	0	0.867563	-24.6721	0.8818	-27.7627	CTG
402	M1700020-H1070702	35	0.828571	0.171429	0	0.845771	2015600	91142	137719	0	0	0	0.896061	-35.3852	0.878966	-26.8987	CTG
402	M1700022-H1070704	35	1	0	0	0.78762	2008434	126894	141588	0	0	0	0.848077	-19.8744	0.829466	-18.6411	CTG
402	M1700024-H1070706	35	0.971429	0	0.0285714	0.795764	1721541	102984	114386	0	0	0	0.899593	-30.9955	0.790192	-15.0865	CTG
402	M1700026-H1070712	35	0.942857	0.0285714	0.0285714	0.858387	2182738	88864.6	147289	0	0	0	0.921179	-37.9674	0.86905	-24.5944	CTG
402	M1700028-H1070714	35	0.628571	0.371429	0	0.865021	2129754	81581.8	142199	0	0	0	0.883593	-27.974	0.90469	-35.0495	CTG
402	M1700030-H1070716	35	1	0	0	0.857056	2004483	81985.7	141774	0	0	0	0.879719	-28.3056	0.897907	-33.4503	CTG
402	M1700032-H1070718	35	0.971429	0.0285714	0	0.876532	2057820	71941.4	145621	0	0	0	0.906197	-30.6117	0.893839	-31.1066	CTG
402	M1700034-H1070720	35	0.828571	0.171429	0	0.858559	2051631	84619.1	148350	0	0	0	0.886794	-26.0772	0.811698	-16.9377	CTG
402	M1700036-H1098192	35	0.285714	0.228571	0.485714	0.261089	1489378	349474	127213	0	0	0	0.464118	-3.73592	-1.35527	-1.28184	CTG
402	M1700038-H1098194	35	0.914286	0.0571429	0.0285714	0.87055	2268598	87481.2	130598	0	0	0	0.925526	-28.6176	0.860477	-22.8581	CTG
402	M1700040-H1098196	35	1	0	0	0.776232	2249859	149079	128010	0	0	0	0.879137	-23.1588	0.881929	-27.8925	CTG
402	M1700042-H1098198	35	0.942857	0.0571429	0	0.843952	2208060	101522	127243	0	0	0	0.890273	-24.2192	0.867793	-24.1343	CTG
402	M1700044-H1098200	35	0.828571	0.171429	0	0.852923	2124568	91951.2	120991	0	0	0	0.90128	-27.5167	0.851081	-21.9917	CTG
402	M1700046-H1098202	35	1	0	0	0.817873	2130965	114061	125821	0	0	0	0.901523	-30.6539	0.849834	-21.1249	CTG
402	M1700048-H1098204	35	0.942857	0.0285714	0.0285714	0.831815	2118767	105832	126439	0	0	0	0.89045	-21.2429	0.874123	-25.6845	CTG
402	M1700050-H1098214	35	0.885714	0.114286	0	0.828069	2158815	109336	135160	0	0	0	0.914932	-27.475	0.811627	-16.8366	CTG
402	M1700052-H1098216	35	0.8	0.114286	0.0857143	0.819865	2053302	110181	127593	0	0	0	0.91342	-25.3797	0.813319	-16.8282	CTG
402	M1700054-H1098218	35	0.771429	0.2	0.0285714	0.579996	2176681	272876	132360	0	0	0	0.883856	-29.7391	0.818549	-17.6628	CTG
402	M1700056-H1098220	1	1	0	0	0.79351	2267438	144220	136769	0	0	0	0.86412	-28.9518	0.991729	-362.715	CTG
423	M1800002-H1098206	35	0.914286	0.0857143	0	0.766197	3109052	183657	409267	0	0	0	0.816872	-15.3911	0.816924	-19.6702	CTG
423	M1800004-H1098208	35	0.628571	0.314286	0.0571429	0.77437	3158449	182326	404611	0	0	0	0.822338	-15.052	0.832804	-20.9576	CTG
423	M1800006-H1098210	35	0.857143	0.142857	0	0.827438	2895895	122228	366575	0	0	0	0.900582	-26.3094	0.846054	-22.6481	CTG
423	M1800008-H1098212	35	0.857143	0.142857	0	0.799524	2892129	145188	376561	0	0	0	0.834119	-16.312	0.869205	-28.0554	CTG
423	M1800010-H1098222	35	0.457143	0.0571429	0.485714	0.0689843	2511497	591614	358596	0	0	0	0.502665	-3.42176	0.598626	-8.12959	CTG
423	M1800012-H1098224	35	0.6	0.4	0	0.842561	3306852	130241	430978	0	0	0	0.886324	-38.8968	0.893625	-35.2889	CTG
423	M1800014-H1098226	35	0.657143	0.342857	0	0.845467	3271576	121946	439148	0	0	0	0.889849	-25.0389	0.841118	-22.6286	CTG
423	M1800016-H1098228	35	0.742857	0.257143	0	0.828758	3071286	132565	416712	0	0	0	0.907324	-29.3714	0.838678	-21.8324	CTG
423	M1800018-H1098230	35	0.885714	0.114286	0	0.813844	3147417	146620	414351	0	0	0	0.910168	-32.7407	0.751631	-13.4179	CTG
423	M1800020-H1098232	35	1	0	0	0.806663	3132270	150858	411248	0	0	0	0.877521	-30.2323	0.81733	-19.1831	CTG
423	M1800022-H1098234	35	0.885714	0.114286	0	0.745579	3084249	203229	406725	0	0	0	0.87301	-28.0377	0.81557	-18.7495	CTG
423	M1800024-H1098236	35	1	0	0	0.833753	3066253	123234	396626	0	0	0	0.873508	-28.1568	0.823673	-19.9157	CTG
423	M1800026-H1098238	35	0.828571	0.171429	0	0.838816	3239771	127489	411765	0	0	0	0.902998	-33.4461	0.834028	-20.4538	CTG
423	M1800028-H1098240	35	1	0	0	0.805469	3197754	160700	407135	0	0	0	0.902719	-39.4602	0.798363	-16.9732	CTG
423	M1800030-H1098242	35	0.8	0.171429	0.0285714	0.813602	3127115	150055	412728	0	0	0	0.871085	-23.3123	0.815627	-18.9251	CTG
423	M1800032-H1098180	35	0.914286	0.0857143	0	0.816019	3090295	146134	396721	0	0	0	0.885146	-39.3885	0.793382	-16.4903	CTG
423	M1800034-H1098246	35	0.971429	0.0285714	0	0.753195	3035168	186594	413143	0	0	0	0.842376	-22.6533	0.80848	-18.231	CTG
423	M1800036-H1098248	35	0.685714	0.314286	0	0.80245	3061036	153969	397423	0	0	0	0.844938	-22.1397	0.829772	-20.4944	CTG
423	M1800038-H1098250	35	0.971429	0.0285714	0	0.757818	3013211	181060	408049	0	0	0	0.833718	-15.9921	0.840007	-22.7826	CTG
423	M1800040-H1098182	35	0.857143	0.0857143	0.0571429	0.80878	3117282	154895	406746	0	0	0	0.878361	-21.9861	0.842127	-21.0262	CTG
423	M1800042-H1098164	35	0.685714	0.314286	0	0.811927	3269256	159382	432847	0	0	0	0.861349	-26.0922	0.797853	-16.8432	CTG
423	M1800044-H1098184	35	0.742857	0.228571	0.0285714	0.817911	3195200	145833	409306	0	0	0	0.848519	-24.9869	0.852968	-24.5259	CTG
423	M1800046-H1098168	35	0.8	0.2	0	0.822373	3271486	145604	437287	0	0	0	0.863059	-19.6087	0.821704	-19.1971	CTG
423	M1800048-H1098186	35	0.857143	0.142857	0	0.848935	3166084	119474	397087	0	0	0	0.871156	-21.0747	0.798941	-17.1552	CTG
423	M1800050-H1098172	35	0.971429	0.0285714	0	0.821415	3128195	143503	424942	0	0	0	0.849461	-20.7974	0.781343	-15.2973	CTG
423	M1800052-H1098174	35	0.914286	0.0857143	0	0.78932	3152298	166596	416936	0	0	0	0.854851	-21.2925	0.79887	-17.3754	CTG
423	M1800054-H1098176	35	0.942857	0.0285714	0.0285714	0.801989	3019851	151814	408465	0	0	0	0.840467	-18.4393	0.827694	-19.8998	CTG
423	M1800056-H1098178	1	1	0	0	0.771909	3052202	183232	384486	0	0	0	0.829219	-17.2178	0.976715	-128.839	CTG
424	M1900002-H1098156	35	0.771429	0.228571	0	0.688119	3033590	242588	410666	0	0	0	0.806995	-13.0865	0.856043	-26.7868	CTG
424	M1900004-H1098154	35	0.857143	0.142857	0	0.736801	3050033	200117	423254	0	0	0	0.832678	-14.4203	0.828	-20.6189	CTG
424	M1900006-H1098160	17	1	0	0	0.805933	3182577	155253	408747	0	0	0	0.879519	-19.7595	0.919179	-49.9407	CTG
445	M2100002-T5439636	12	1	0	0	0.662425	912.4	135.05	0	0	11986.3	1097.34	NA	-12.0727	0.721227	-12.2836	CCG
445	M2100004-T5439642	8	0.75	0.125	0.125	0.665601	929.23	147.605	0	0	11324.4	1012.95	NA	-7.35725	0.560187	-7.4928	CCG
446	M2200002-T5439634	12	1	0	0	0.572496	1457.23	147.128	0	0	8238.46	815.797	NA	-8.02573	0.568447	-8.21547	CCG
446	M2200004-T5439640	8	1	0	0	0.601948	1297.85	142.579	0	0	7799.53	727.72	NA	-7.92311	0.594956	-8.09798	CCG
447	M2300002-T5439632	12	1	0	0	0.589357	6635	781.809	260.9	0	0	0	0.703582	-7.57782	0.607712	-8.33452	CTG
447	M2300004-T5439638	8	1	0	0	0.718685	6188.6	498.085	286.1	0	0	0	0.762186	-9.40398	0.756986	-14.4578	CTG
449	M3840002-NFU000764	2	1	0	0	-1.48988	12349.4	7682.08	250.1	0	0	0	0.746994	-7.34777	0.966226	-115.825	CTG
449	M3840004-NFU000764	2	1	0	0	-1.48814	11964.6	7450.36	273.4	0	0	0	0.696259	-6.54945	0.758939	-12.8998	CTG
449	M3840006-NFU000766	2	1	0	0	-1.51311	12057.3	7508.41	291	0	0	0	0.671859	-6.86678	0.749841	-13.6138	CTG
449	M3840008-NFU000766	2	1	0	0	-1.49	12817	7980.97	294.5	0	0	0	0.619732	-5.40931	0.905468	-35.7592	CTG
449	M3840010-NFU000768	2	1	0	0	-1.75469	10959.4	7247.32	245.6	0	0	0	0.42435	-3.79558	0.56966	-7.23119	CTG
461	M2400002-T5087672	12	0.5	0.5	0	0.0761563	2.1597	0.14375	1.2802	0	0	0	0.344741	-4.41073	0.313698	-5.66646	CTG
461	M2400004-T5087674	8	0.75	0.25	0	0.313402	2.0949	0.153983	0.9775	0	0	0	0.508144	-5.79787	0.487157	-8.24006	CTG
482	M2500002-T5439644	10	1	0	0	0.584723	2898.1	365.395	101.59	0	0	0	0.664096	-6.18307	0.775819	-15.353	CTG
483	M2500002-T5439646	10	1	0	0	0.654455	2778.35	279.627	88.43	0	0	0	0.743464	-8.80118	0.676617	-10.1521	CTG
484	M2600002-H1098428	10	0.8	0.1	0.1	0.419779	23	4.38821	0	0	0	0	0.608696	-2.8001	-0.5885	-2.61898	CTG
502	M3000010-H1075542	12	0.916667	0	0.0833333	0.483403	3163895	475659	228851	0	0	0	0.764794	-8.94848	0.778749	-14.3877	CTG
502	M3000012-H1075544	1	1	0	0	0.880997	2982271	96559.3	236508	0	0	0	0.928193	-32.8635	0.983435	-181.102	CTG
502	M3000014-H1075546	12	0.333333	0	0.666667	0.868965	2943964	105448	237058	0	0	0	0.88464	-20.9932	-2.2977	-0.974327	CTG
502	M3000016-H1075548	12	0	0	1	0.887713	2971121	91505.8	237473	0	0	0	0.912226	-27.5606	-4.09027	-0.829478	CTG
502	M3000018-H1075550	12	0	0	1	0.878655	2971452	93462.8	235004	0	0	0	0.924088	-33.5192	-1.20732	-1.71145	CTG
502	M3000020-H1075552	12	0.333333	0.166667	0.5	0.874856	2990914	104038	238864	0	0	0	0.896394	-19.7673	-1.19328	-1.38563	CTG
502	M3000022-H1075554	12	1	0	0	0.890773	3036722	94120.5	221293	0	0	0	0.913639	-25.0685	0.892505	-29.8698	CTG
502	M3000024-H1075556	12	1	0	0	0.871825	3049008	76915.9	264177	0	0	0	0.894634	-26.6879	0.878145	-33.985	CTG
502	M3000026-H1075558	12	1	0	0	0.885456	3021019	96184.4	221945	0	0	0	0.916161	-27.0384	0.917715	-42.1689	CTG
502	M3000028-H1075560	7	1	0	0	0.87584	3065476	104867	221615	0	0	0	0.898566	-21.5349	0.903815	-34.9716	CTG
503	M3100006-H1075522	12	1	0	0	0.882935	3241684	106763	198571	0	0	0	0.902033	-23.3857	0.866592	-24.849	CTG
503	M3100008-H1075524	1	1	0	0	0.876624	3281066	113038	202550	0	0	0	0.907379	-26.8209	0.986201	-217.41	CTG
503	M3100010-H1075526	12	0.333333	0	0.666667	0.88993	3242791	99143.1	201681	0	0	0	0.930926	-35.9861	-1.44879	-1.29025	CTG
503	M3100012-H1075528	12	0	0	1	0.885951	3278077	105010	205830	0	0	0	0.916531	-27.3825	-3.09612	-1.03575	CTG
503	M3100014-H1075530	12	0.333333	0	0.666667	0.897738	3253145	91371.7	203731	0	0	0	0.941804	-44.7774	-3.52315	-0.685472	CTG
503	M3100016-H1075532	12	0.333333	0	0.666667	0.884984	3300536	103987	204909	0	0	0	0.929687	-31.6399	0.506804	-6.31256	CTG
503	M3100018-H1075534	12	1	0	0	0.897577	3311124	94837.4	202013	0	0	0	0.92411	-31.4475	0.92889	-48.7242	CTG
503	M3100020-H1075536	12	1	0	0	0.890711	3270849	99127.9	202114	0	0	0	0.917606	-28.3937	0.884779	-29.2854	CTG
503	M3100022-H1075538	12	1	0	0	0.880822	3310630	113337	202403	0	0	0	0.926121	-33.1408	0.908073	-37.188	CTG
503	M3100024-H1075540	7	1	0	0	0.875163	3238090	116477	198974	0	0	0	0.898695	-21.7901	0.931999	-51.1692	CTG
506	M3200014-H1075512	12	1	0	0	-0.0532344	2464843	708536	213450	0	0	0	0.226283	-2.35539	0.88031	-29.3701	CTG
506	M3200016-H1075514	12	1	0	0	0.899554	3031314	84140.3	216416	0	0	0	0.916677	-27.6307	0.81096	-16.9098	CTG
506	M3200018-H1075516	12	1	0	0	0.870535	2972567	107756	215611	0	0	0	0.887592	-22.0285	0.809794	-16.8531	CTG
506	M3200020-H1075518	12	1	0	0	0.869177	2956193	109840	214890	0	0	0	0.883768	-20.1251	0.876486	-26.5302	CTG
506	M3200022-H1075520	7	1	0	0	0.894273	3015969	87019.7	221907	0	0	0	0.918819	-27.6196	0.822985	-18.0262	CTG
506	M3200024-H1075562	12	1	0	0	0.897993	3027767	84952.4	213869	0	0	0	0.916842	-26.7097	0.907633	-35.7421	CTG
506	M3200026-H1075564	1	1	0	0	0.871363	2936990	108494	221282	0	0	0	0.885923	-19.5309	0.990064	-301.932	CTG
506	M3200028-H1075566	12	0.333333	0.0833333	0.583333	0.899343	2947298	82397.4	220701	0	0	0	0.922686	-30.1885	-1.90336	-1.07752	CTG
506	M3200030-H1075568	12	0	0	1	0.895812	2889666	80684.3	219182	0	0	0	0.926769	-36.0254	-2.49973	-1.20119	CTG
506	M3200032-H1075570	12	0	0	1	0.883336	2922877	93190.3	223254	0	0	0	0.899493	-22.8552	-2.68472	-1.01529	CTG
521	M0773544-S5439648	12	0	0	1	NA	9216.46	670.403	0	0	0	0	NA	#VALUE!	NA	#VALUE!	CTG
521	M0773544-S5439650	12	0	0	1	NA	10432.9	921.323	0	0	0	0	NA	#VALUE!	NA	#VALUE!	CTG
521	M0773544-S5439652	12	0	0	1	NA	10866.1	907.971	0	0	0	0	NA	#VALUE!	NA	#VALUE!	CTG
521	M0773544-S5439654	12	0	0	1	NA	10106.5	822.271	0	0	0	0	NA	#VALUE!	NA	#VALUE!	CTG
521	M0773544-S5439656	12	0	0	1	NA	9783.34	893.308	0	0	0	0	NA	#VALUE!	NA	#VALUE!	CTG
521	M0773544-S5439658	12	0	0	1	NA	8746.42	749.427	0	0	0	0	NA	#VALUE!	NA	#VALUE!	CTG
521	M0773544-S5439716	12	0	0	1	NA	12499.7	1133.75	0	0	0	0	NA	#VALUE!	NA	#VALUE!	CTG
521	M0773544-S5439718	12	0	0	1	NA	12117.3	1050.44	0	0	0	0	NA	#VALUE!	NA	#VALUE!	CTG
521	M0773544-S5439720	12	0	0	1	NA	10255	980.522	0	0	0	0	NA	#VALUE!	NA	#VALUE!	CTG
521	M0773544-T5439648	12	0	0	1	NA	2695.12	195.416	0	0	0	0	NA	#VALUE!	NA	#VALUE!	CTG
521	M0773544-T5439650	12	0	0	1	NA	2998.82	142.104	0	0	0	0	NA	#VALUE!	NA	#VALUE!	CTG
521	M0773544-T5439652	12	0	0	1	NA	2590.64	179.6	0	0	0	0	NA	#VALUE!	NA	#VALUE!	CTG
521	M0773544-T5439654	12	0	0	1	NA	1591.91	113.532	0	0	0	0	NA	#VALUE!	NA	#VALUE!	CTG
521	M0773544-T5439656	12	0	0	1	NA	1777.62	115.011	0	0	0	0	NA	#VALUE!	NA	#VALUE!	CTG
521	M0773544-T5439658	12	0	0	1	NA	1587.71	116.171	0	0	0	0	NA	#VALUE!	NA	#VALUE!	CTG
521	M0773544-T5439716	12	0	0	1	NA	2527.85	127.347	0	0	0	0	NA	#VALUE!	NA	#VALUE!	CTG
521	M0773544-T5439718	12	0	0	1	NA	2573.27	131.771	0	0	0	0	NA	#VALUE!	NA	#VALUE!	CTG
521	M0773544-T5439720	12	0	0	1	NA	2185.84	160.451	0	0	0	0	NA	#VALUE!	NA	#VALUE!	CTG
527	M3400002-T5439692	35	0.914286	0.0857143	0	0.643535	714.83	76.0565	20.79	0	0	0	0.731442	-8.16231	0.769422	-14.5421	CTG
527	M3400004-T5439694	35	0.6	0.4	0	0.63836	727.54	78.3712	22.52	0	0	0	0.738263	-8.29378	0.714435	-11.5086	CTG
527	M3400006-T5439696	35	0.857143	0.142857	0	0.382254	737.23	134.65	19.26	0	0	0	0.626196	-6.07484	0.744789	-12.929	CTG
527	M3400008-T5439698	35	0.657143	0.342857	0	0.503687	721.87	108.23	20.87	0	0	0	0.637261	-5.95477	0.698216	-10.8246	CTG
527	M3400010-T5439700	35	0.942857	0.0571429	0	0.334282	689.68	135.337	16.73	0	0	0	0.609391	-5.60738	0.727243	-12.139	CTG
527	M3400012-T5439702	35	0.942857	0.0571429	0	0.572373	738.66	92.653	20.48	0	0	0	0.727854	-8.15177	0.73802	-12.8761	CTG
527	M3400014-T5439704	34	0.941176	0.0588235	0	0.593618	695.77	83.316	21.53	0	0	0	0.76587	-9.26127	0.795007	-16.5833	CTG
527	M3400016-T5439706	35	0.8	0.2	0	0.597764	694.69	82.0965	20.5	0	0	0	0.702754	-7.25085	0.68651	-10.4939	CTG
527	M3400018-T5439708	35	0	0.0571429	0.942857	-5.07659	692.21	97.7777	760.44	0	0	0	-4.22395	-0.549594	-32.4071	-0.124882	CTG
527	M3400020-T5439710	35	0.971429	0.0285714	0	0.514439	689.77	97.922	19.59	0	0	0	0.681145	-6.93944	0.660873	-9.59466	CTG
527	M3400022-T5439712	35	0.971429	0.0285714	0	0.574745	742.72	92.1943	21.56	0	0	0	0.698902	-7.29746	0.762622	-14.3971	CTG
527	M3400024-T5439714	35	0.771429	0.228571	0	0.629856	725.83	79.0013	20.58	0	0	0	0.727203	-7.93266	0.672008	-9.9473	CTG
527	M3400026-T5439662	35	0.685714	0.142857	0.171429	0.61438	690.74	78.3427	19.65	0	0	0	0.740229	-8.43814	0.636374	-8.88111	CTG
527	M3400028-T5439664	11	0.0909091	0.454545	0.454545	-7.15948	7.94	184.453	4.09	0	0	0	-0.12987	-2.26246	0.885277	-26.6508	CTG
528	M3500002-T5439678	10	0	0.5	0.5	-12.0799	1270.19	242.436	1361.29	0	0	0	-6.88825	-0.374451	-7.68132	-0.468628	CTG
528	M3500004-T5439676	10	0.2	0	0.8	-12.8815	1286.48	132.802	1345.78	0	0	0	-8.4973	-0.301782	-16.9587	-0.215173	CTG
528	M3500006-T5439666	10	0.1	0.1	0.8	-11.5456	1233.01	131.108	1296.6	0	0	0	-7.27158	-0.379412	-4.86249	-0.670959	CTG
528	M3500008-T5439668	10	0.2	0	0.8	-23.9085	1261.28	214.047	1296.96	0	0	0	-19.3576	-0.122532	-15.5281	-0.247137	CTG
528	M3500010-T5439670	10	0	0.1	0.9	-76.6041	1083.63	129.021	1094.13	0	0	0	-61.48	-0.0399556	-11.0678	-0.340991	CTG
528	M3500012-T5439672	10	0.1	0	0.9	-10.8315	986.97	87.4642	1039.05	0	0	0	-6.50403	-0.389298	-213.095	-0.0197672	CTG
541	M3300002-T5439682	12	0.916667	0.0833333	0	0.797693	91.09	14.1762	0	0	1126.07	55.6534	NA	-17.9567	0.824817	-19.0372	CCG
541	M3300004-T5439684	12	0.833333	0.0833333	0.0833333	0.816385	99.63	14.9858	0	0	1168.71	50.5429	NA	-19.0365	0.829972	-20.3741	CCG
541	M3300006-T5439686	6	1	0	0	0.781485	77.95	12.3161	0	0	973.8	52.8732	NA	-13.5225	0.738775	-13.6878	CCG
542	M3300002-T5439688	12	1	0	0	0.819	5140.58	275.567	141.56	0	0	0	0.83984	-15.0349	0.757325	-13.1917	CTG
542	M3300004-T5439690	12	1	0	0	0.807797	5553.41	313.642	151.193	0	0	0	0.850083	-15.3643	0.769714	-14.4899	CTG
542	M3300006-T5466840	6	1	0	0	0.815307	4787.48	253.589	145.288	0	0	0	0.847505	-14.9954	0.869104	-27.5634	CTG
568	M3500002-T5466790	10	0.6	0.3	0.1	0.847489	24411.3	1147.13	742.545	0	0	0	0.911345	-23.8656	0.829619	-18.051	CTG
569	M3500002-T5466792	10	0.6	0.3	0.1	0.855768	25440.2	1140.39	772.058	0	0	0	0.911325	-24.0627	0.847058	-20.2216	CTG
570	M3500002-T5466802	10	0.5	0.1	0.4	0.83418	21640.4	1107.01	662.435	0	0	0	0.906332	-22.3996	0.873914	-24.4786	CTG
571	M3500002-T5466788	10	1	0	0	0.807734	21996.8	1276.09	593.394	0	0	0	0.838383	-14.7632	0.831612	-21.1088	CTG
572	M3500002-T5466800	10	0.6	0.3	0.1	0.759715	21265.3	1525.45	1108.61	0	0	0	0.837696	-13.323	0.706278	-10.7743	CTG
573	M3500002-T5466798	10	1	0	0	0.770594	12828.6	857.432	699.525	0	0	0	0.84806	-15.1914	0.863008	-24.5472	CTG
574	M3500002-T5466794	10	0.8	0.2	0	0.805768	16161.9	976.984	498.759	0	0	0	0.905788	-22.3938	0.879478	-25.9597	CTG
575	M3500002-T5466796	10	0.7	0.1	0.2	0.792976	16507.4	1070.02	511.413	0	0	0	0.887681	-19.0406	0.818266	-16.8427	CTG
581	M3700002-T5439674	12	0.583333	0.416667	0	0.695036	873.461	40.4978	313.339	0	0	0	0.763621	-11.5344	0.668474	-12.1733	CTG
581	M3700004-T5439680	8	0.25	0.625	0.125	0.78085	960.872	35.226	333.736	0	0	0	0.854447	-17.3496	0.810161	-20.4532	CTG
582	M3700002-T5439674	12	0.416667	0	0.583333	0.614349	14.3791	1.49854	1.2082	0	0	0	0.677015	-7.04606	0.660094	-10.0392	CTG
582	M3700004-T5439680	8	0	0.75	0.25	0.631843	12.845	1.27928	1.1207	0	0	0	0.689875	-7.46525	0.427253	-5.7566	CTG
583	M3800002-T5466806	35	0.971429	0.0285714	0	0.741111	3245.31	241.323	139.044	0	0	0	0.772309	-10.0553	0.6161	-8.33135	CTG
583	M3800004-T5466808	35	0.942857	0.0571429	0	0.71269	3431.32	290.157	152.077	0	0	0	0.744581	-8.66466	0.673479	-10.1116	CTG
583	M3800006-T5466810	35	0.942857	0.0571429	0	0.708738	3608.7	305.394	160.592	0	0	0	0.76033	-9.04961	0.659488	-9.36624	CTG
583	M3800008-T5466812	35	1	0	0	0.724453	3597.3	289.027	156.494	0	0	0	0.771846	-9.61461	0.683801	-10.1465	CTG
583	M3800010-T5466814	35	0.857143	0.142857	0	0.721184	3640.74	302.409	157.595	0	0	0	0.777647	-9.85544	0.846596	-22.1853	CTG
583	M3800012-T5466816	35	0.714286	0.285714	0	0.700499	3494.22	311.342	138.784	0	0	0	0.722857	-8.03316	0.732137	-12.4509	CTG
583	M3800014-T5466818	34	0.176471	0.0882353	0.735294	0.678004	3468.14	328.842	148.781	0	0	0	0.715535	-7.53161	0.74156	-12.7126	CTG
583	M3800016-T5466820	35	0.942857	0.0571429	0	0.65118	3477.41	371.745	138.58	0	0	0	0.729253	-8.45355	0.805763	-17.8535	CTG
583	M3800018-T5466822	35	0.914286	0.0857143	0	0.74626	3575.09	263.357	151.403	0	0	0	0.771861	-9.94656	0.792084	-16.2538	CTG
583	M3800020-T5466824	35	0.885714	0.114286	0	0.761422	3739.64	263.929	152.583	0	0	0	0.811454	-12.0542	0.78016	-15.2073	CTG
583	M3800022-T5466826	35	0.942857	0.0571429	0	0.593386	3134.42	295.287	481.736	0	0	0	0.705578	-8.06743	0.725582	-13.1809	CTG
583	M3800024-T5466828	35	0.971429	0.0285714	0	0.700739	3650.53	320.15	133.381	0	0	0	0.771369	-10.4615	0.745068	-13.3721	CTG
583	M3800026-T5466830	35	0.485714	0.485714	0.0285714	0.757062	3656.01	259.184	134.42	0	0	0	0.799613	-11.8951	0.761244	-14.1555	CTG
583	M3800028-T5466832	11	0.545455	0.454545	0	0.656678	3465.38	349.339	132.956	0	0	0	0.716475	-8.01573	0.643863	-9.16022	CTG
585	M3900002-H6025742	35	0.514286	0.4	0.0857143	0.467888	1547.11	251.583	34.7889	0	0	0	0.708419	-7.34086	0.745274	-12.3507	CTG
586	M3900004-H6025744	35	0.857143	0.142857	0	0.821801	1536.96	80.9033	36.4457	0	0	0	0.859219	-16.573	0.766401	-13.7324	CTG
587	M4000002-H6025748	35	0.857143	0.142857	0	0.739465	3768.56	292.261	125.592	0	0	0	0.795024	-10.905	0.824794	-19.5008	CTG
588	M4000002-T5466784	35	0.571429	0.4	0.0285714	0.626345	8287.87	915.707	293.712	0	0	0	0.654885	-6.56828	0.782883	-15.9663	CTG
589	M4000002-H6025746	35	0.771429	0.228571	0	0.803092	3421.91	205.52	96.5455	0	0	0	0.861738	-16.905	0.741802	-12.3439	CTG
590	M4000002-T5466782	35	0.628571	0.314286	0.0571429	0.780974	6846.37	435.132	261.38	0	0	0	0.842587	-14.6814	0.787437	-15.9669	CTG
601	M4100002-T5466786	10	1	0	0	-0.4418	8674.99	542.686	322.91	0	0	0	0.836065	-13.66	0.766782	-13.9607	CTG
602	M4300002-T5466752	12	1	0	0	-0.650787	7857.92	761.053	272.08	0	0	0	0.759963	-9.82857	0.809581	-19.0404	CTG
602	M4300004-T5466754	12	1	0	0	-0.590194	8034.95	644.137	284.17	0	0	0	0.799643	-11.6687	0.679812	-10.4742	CTG
602	M4300006-T5466756	12	1	0	0	-0.774093	7593.56	853.884	287.47	0	0	0	0.742983	-8.38368	0.752209	-13.125	CTG
602	M4300008-T5466758	4	1	0	0	-0.485618	7312.67	517.907	296.71	0	0	0	0.851085	-16.4346	0.852309	-22.3888	CTG
621	M4400002-H6033874	35	0.885714	0.114286	0	0.853737	2839014	114569	223450	0	0	0	0.869412	-17.4098	0.856827	-23.8319	CTG
621	M4400004-H6033876	35	0.571429	0.428571	0	0.867001	2909797	106767	228354	0	0	0	0.897325	-26.549	0.80192	-16.5328	CTG
621	M4400006-H6033878	35	0.714286	0.257143	0.0285714	0.848652	2870434	115594	232580	0	0	0	0.853564	-16.816	0.764117	-13.7128	CTG
621	M4400008-H6033880	35	0.885714	0.0857143	0.0285714	0.873305	2921404	103402	233542	0	0	0	0.895989	-20.1154	0.792644	-15.1971	CTG
621	M4400010-H6033882	35	0.371429	0.6	0.0285714	0.898687	2995238	79781.7	230215	0	0	0	0.929828	-46.1089	0.784745	-15.145	CTG
621	M4400012-H6033884	35	0.2	0.8	0	0.867618	3011400	111278	228374	0	0	0	0.901911	-21.2495	0.818929	-18.5431	CTG
621	M4400014-H6033886	35	0.971429	0.0285714	0	0.830701	2903204	140334	224138	0	0	0	0.882905	-18.9657	0.81286	-16.8753	CTG
621	M4400016-H6033888	5	0.8	0.2	0	0.818217	2806856	144817	212378	0	0	0	0.835723	-15.5469	0.924428	-48.5142	CTG
621	M4400018-H6033900	35	0.771429	0.2	0.0285714	0.849691	2844306	120549	219690	0	0	0	0.878034	-17.477	0.77174	-13.4873	CTG
622	M4400002-H6033842	35	0.171429	0.428571	0.4	-0.786834	3302415	1.59834e+06	126925	0	0	0	0.505626	-4.65832	0.602167	-7.6588	CTG
622	M4400004-H6033844	35	0.285714	0.714286	0	0.860841	3610957	143163	149438	0	0	0	0.895662	-22.6016	0.739064	-12.1686	CTG
622	M4400006-H6033846	35	0.885714	0.0857143	0.0285714	0.826969	3665316	193376	158040	0	0	0	0.847098	-12.9821	0.671716	-9.69099	CTG
622	M4400008-H6033848	5	0.6	0.4	0	0.874448	3584069	131951	144790	0	0	0	0.890284	-21.0774	0.878219	-27.753	CTG
622	M4400010-H6033890	35	0.857143	0.142857	0	0.821591	3675529	191161	150144	0	0	0	0.865574	-21.6903	0.791684	-15.6347	CTG
622	M4400012-H6033892	35	0.857143	0.142857	0	0.812955	3755891	203990	151099	0	0	0	0.824688	-16.6893	0.786726	-15.8737	CTG
622	M4400014-H6033894	35	0.714286	0.257143	0.0285714	0.807246	3646167	210886	158248	0	0	0	0.847012	-15.2037	0.829262	-19.3257	CTG
622	M4400016-H6033896	35	0.6	0.4	0	0.65865	3424327	350742	148710	0	0	0	0.842729	-15.4442	0.823851	-19.2089	CTG
622	M4400018-H6033898	35	0.942857	0.0285714	0.0285714	0.768555	3511023	242663	154577	0	0	0	0.867317	-17.5669	0.826786	-18.9413	CTG
623	M4400002-H6033850	35	0.885714	0.0857143	0.0285714	0.780038	1645425	103359	149904	0	0	0	0.849525	-15.3007	0.773569	-14.2215	CTG
623	M4400004-H6033852	35	0.942857	0.0285714	0.0285714	0.830165	1662892	77385	145876	0	0	0	0.863315	-17.6411	0.814176	-17.6575	CTG
623	M4400006-H6033854	35	0.485714	0.514286	0	0.783366	1652372	102421	146257	0	0	0	0.85272	-14.7101	0.789065	-15.0936	CTG
623	M4400008-H6033856	35	0.8	0.171429	0.0285714	0.834363	1579602	74303.2	143613	0	0	0	0.905485	-20.8608	0.804434	-16.199	CTG
623	M4400010-H6033858	35	0.914286	0.0285714	0.0571429	0.808906	1693009	90594.5	148372	0	0	0	0.809786	-11.9851	0.811418	-17.0338	CTG
623	M4400012-H6033860	35	0.485714	0.314286	0.2	0.732363	1563968	122079	142864	0	0	0	0.789977	-10.8526	0.729425	-11.5744	CTG
623	M4400014-H6033862	35	0.314286	0.685714	0	0.759217	1787710	131893	147179	0	0	0	0.783786	-10.7235	0.753571	-12.9092	CTG
623	M4400016-H6033864	35	0.971429	0.0285714	0	0.79832	1587052	89544	146660	0	0	0	0.807771	-11.04	0.816368	-17.4173	CTG
623	M4400018-H6033866	5	1	0	0	0.81636	1599344	82112.3	142067	0	0	0	0.884931	-19.0047	0.910956	-38.312	CTG
641	M4500002-H6033520	35	0.685714	0.228571	0.0857143	0.824883	2534128	124282	221212	0	0	0	0.928751	-34.8981	0.768844	-14.4016	CTG
641	M4500004-H6033522	23	0.73913	0.26087	0	0.869613	2480268	81850.2	214855	0	0	0	0.881395	-19.7828	0.84125	-21.9966	CTG
641	M4500008-H6033532	35	0.771429	0.2	0.0285714	0.84509	2522909	106922	220768	0	0	0	0.86314	-18.1211	0.809222	-16.8753	CTG
641	M4500010-H6033572	46	0.26087	0.391304	0.347826	-0.920954	1618711	849509	188450	0	0	0	-0.696929	-0.964845	0.372047	-4.90887	CTG
641	M4500012-H6033574	35	0.314286	0.571429	0.114286	0.879901	2508068	80687.1	216699	0	0	0	0.899451	-20.4268	0.832813	-20.1051	CTG
641	M4500014-H6033576	35	0.314286	0.685714	0	0.870191	2490911	86862.1	221124	0	0	0	0.912022	-35.1373	0.78735	-15.3386	CTG
641	M4500016-H6033578	35	0.942857	0.0571429	0	0.88558	2570009	75642.4	228999	0	0	0	0.896791	-23.9114	0.898301	-34.4816	CTG
641	M4500018-H6033580	35	0.857143	0.142857	0	0.84148	2543112	109169	227788	0	0	0	0.880636	-20.992	0.806841	-17.2568	CTG
641	M4500020-H6033582	35	0.742857	0.257143	0	0.843345	2533444	106880	228352	0	0	0	0.912842	-21.6399	0.815195	-18.0233	CTG
641	M4500022-H6033584	35	0.514286	0.457143	0.0285714	0.858429	2613161	98289.7	222519	0	0	0	0.924189	-32.9783	0.801122	-17.0587	CTG
641	M4500024-H6033586	35	0.971429	0.0285714	0	0.882272	2512139	76290.8	219640	0	0	0	0.936931	-43.139	0.800672	-16.9167	CTG
641	M4500026-H6033590	35	0.542857	0.314286	0.142857	0.87739	2558906	85051.3	220182	0	0	0	0.945933	-57.5783	0.773222	-14.7188	CTG
641	M4500028-H6033592	35	0.971429	0.0285714	0	0.807724	2398939	126850	218827	0	0	0	0.857276	-17.166	0.842217	-22.4525	CTG
641	M4500030-H6033594	35	0.314286	0.685714	0	0.876887	2534361	77620.9	214343	0	0	0	0.903755	-28.6773	0.785433	-15.7809	CTG
641	M4500032-H6033596	35	0.428571	0.542857	0.0285714	0.889691	2521683	70904.1	217232	0	0	0	0.901418	-25.2264	0.807552	-17.6723	CTG
641	M4500034-H6033598	35	0.485714	0.514286	0	0.876363	2447853	77537.1	212252	0	0	0	0.903035	-26.2885	0.813757	-18.3695	CTG
641	M4500036-H6033600	35	1	0	0	0.876965	2527620	84124.2	215438	0	0	0	0.897063	-28.4401	0.866875	-25.3655	CTG
642	M4500002-H6033002	35	0.114286	0.2	0.685714	-3.07204	322205	956318	118422	0	0	0	-1.58259	-0.843958	0.402571	-5.10424	CTG
642	M4500004-H6033004	35	0.228571	0.742857	0.0285714	0.804677	2489619	141315	138022	0	0	0	0.841303	-15.8976	0.747201	-12.9822	CTG
642	M4500006-H6033006	35	0.228571	0.771429	0	0.836184	2418995	108148	133302	0	0	0	0.859183	-21.7251	0.763464	-14.194	CTG
642	M4500008-H6033008	35	0.971429	0.0285714	0	0.892582	2461280	70142.5	144095	0	0	0	0.912503	-29.5222	0.805011	-17.257	CTG
642	M4500010-H6033010	35	0.885714	0.0857143	0.0285714	0.866961	2436717	90440.1	138898	0	0	0	0.871624	-22.5495	0.787166	-15.5126	CTG
642	M4500012-H6033012	35	0.971429	0.0285714	0	0.820898	2376989	114915	138839	0	0	0	0.864977	-17.4359	0.735016	-12.6054	CTG
642	M4500014-H6033014	35	0.742857	0.257143	0	0.807914	2363653	130464	144000	0	0	0	0.821607	-16.5358	0.718698	-11.9272	CTG
642	M4500016-H6033016	35	1	0	0	0.840422	2388581	103941	144677	0	0	0	0.86596	-18.4153	0.733885	-12.4003	CTG
642	M4500018-H6033018	35	0.885714	0.114286	0	0.807587	2381653	128196	143913	0	0	0	0.840424	-15.2392	0.799637	-17.1632	CTG
642	M4500020-H6033020	35	0.685714	0.285714	0.0285714	0.849123	2411420	100612	141558	0	0	0	0.893837	-22.159	0.760186	-14.004	CTG
642	M4500022-H6033022	35	0.942857	0.0285714	0.0285714	0.817407	2428332	121376	146191	0	0	0	0.862538	-17.9289	0.808052	-17.9959	CTG
642	M4500024-H6033024	35	0.542857	0.457143	0	0.887345	2371511	69432.9	134707	0	0	0	0.904422	-29.0582	0.809414	-17.9709	CTG
642	M4500026-H6033026	35	0.657143	0.342857	0	0.866777	2409091	84900.5	140729	0	0	0	0.91286	-27.3308	0.834909	-21.4831	CTG
642	M4500028-H6033028	35	0.857143	0.114286	0.0285714	0.890221	2415270	69866.9	137101	0	0	0	0.892919	-20.6728	0.825333	-19.8372	CTG
642	M4500030-H6033030	35	1	0	0	0.81676	2481118	124652	145663	0	0	0	0.804979	-13.9085	0.764158	-14.5028	CTG
642	M4500032-H6033032	23	0.347826	0.0869565	0.565217	-1.2561	2304133	1.30388e+06	126237	0	0	0	0.740817	-7.47679	0.343683	-4.61601	CTG
642	M4500034-H6033034	11	0.454545	0.545455	0	0.809593	1771955	77392.5	181053	0	0	0	0.867952	-22.8225	0.76118	-16.0574	CTG
642	M4500036-H6033534	35	0.742857	0.257143	0	0.726492	2249311	177205	136138	0	0	0	0.835942	-14.1396	0.746446	-13.0796	CTG
643	M4500002-H6033526	35	0.571429	0.371429	0.0571429	0.872026	1830063	53680.6	167031	0	0	0	0.896568	-25.46	0.787956	-16.8537	CTG
643	M4500004-H6033528	23	0.826087	0.173913	0	0.81879	1715794	79103.8	164772	0	0	0	0.821434	-15.3362	0.796104	-17.9117	CTG
643	M4500006-H6033530	11	0.727273	0.272727	0	0.874298	1665632	46563.3	157788	0	0	0	0.915114	-37.6071	0.750847	-13.7907	CTG
643	M4500008-H6033542	35	0.342857	0.257143	0.4	-0.150853	1686555	518785	178557	0	0	0	0.765166	-10.2142	0.552124	-7.24093	CTG
643	M4500010-H6033544	35	0.171429	0.742857	0.0857143	0.836507	1755181	76095.4	180408	0	0	0	0.845088	-19.8811	0.809977	-18.0976	CTG
643	M4500012-H6033546	35	0.342857	0.657143	0	0.826006	1741849	71920.6	184997	0	0	0	0.829901	-17.7529	0.797657	-18.069	CTG
643	M4500014-H6033548	35	0.885714	0.114286	0	0.801061	1708423	84188.7	188608	0	0	0	0.833928	-19.8975	0.795359	-17.0183	CTG
643	M4500016-H6033550	35	0.942857	0.0571429	0	0.82094	1725722	80780.3	183811	0	0	0	0.819616	-14.9703	0.760671	-15.4033	CTG
643	M4500018-H6033552	35	0.885714	0.114286	0	0.820993	1727365	74430.2	183124	0	0	0	0.858997	-19.0139	0.836578	-23.7505	CTG
643	M4500020-H6033554	35	0.885714	0.114286	0	0.801134	1799943	92437.5	186572	0	0	0	0.87184	-20.8143	0.747738	-13.8997	CTG
643	M4500022-H6033556	35	0.971429	0.0285714	0	0.860113	1753625	55358.2	179924	0	0	0	0.894141	-31.3986	0.7905	-16.9261	CTG
643	M4500024-H6033558	35	0.771429	0.2	0.0285714	0.839816	1766378	70107.3	174915	0	0	0	0.866046	-18.308	0.850411	-23.7178	CTG
643	M4500026-H6033560	35	0.628571	0.314286	0.0571429	0.855538	1708794	66216.1	184687	0	0	0	0.898054	-23.5831	0.811384	-17.8136	CTG
643	M4500028-H6033562	35	0.942857	0.0571429	0	0.777177	1794338	101731	166163	0	0	0	0.777401	-12.9574	0.758141	-14.4583	CTG
643	M4500030-H6033564	35	0.4	0.571429	0.0285714	0.818193	1727326	80764.5	168156	0	0	0	0.897322	-26.6024	0.81333	-18.5108	CTG
643	M4500032-H6033566	35	0.542857	0.457143	0	0.834035	1724133	68896.6	165447	0	0	0	0.830373	-15.7617	0.730084	-13.3413	CTG
643	M4500034-H6033568	35	0.8	0.171429	0.0285714	0.854236	1764623	64273.6	171135	0	0	0	0.895806	-25.9696	0.820613	-19.0523	CTG
643	M4500036-H6033570	35	0.942857	0.0285714	0.0285714	0.759283	1685006	103466	168003	0	0	0	0.837255	-14.7886	0.807481	-19.6967	CTG
701	M4600002-T5466748	10	1	0	0	0.736435	928.77	73.6005	25.31	0	0	0	0.819693	-12.4431	0.724951	-11.716	CTG
702	M4700002-T5466734	35	0.2	0.657143	0.142857	0.806346	2015.36	119.188	73.68	0	0	0	0.835189	-12.6749	0.301095	-4.35945	CTG
702	M4700004-T5466736	35	0.0857143	0.771429	0.142857	0.778767	2018.09	135.456	73.07	0	0	0	0.814681	-11.3627	0.251749	-4.07844	CTG
702	M4700006-T5466738	35	0.114286	0.8	0.0857143	0.766267	2046.48	145.997	74.73	0	0	0	0.819612	-11.7525	0.23552	-4.00313	CTG
702	M4700008-T5466780	35	0.257143	0.428571	0.314286	0.720369	2044.56	174.058	74.39	0	0	0	0.79818	-10.4974	0.256744	-4.11442	CTG
702	M4700010-T5466778	35	0.142857	0.771429	0.0857143	0.79426	1984.19	123.884	69.55	0	0	0	0.867834	-16.2458	0.287638	-4.27809	CTG
702	M4700012-T5466724	35	0.114286	0.542857	0.342857	0.746346	2051.54	158.36	74.43	0	0	0	0.821801	-11.7927	0.144096	-3.55394	CTG
702	M4700014-T5466726	34	0.205882	0.705882	0.0882353	0.779205	2031.56	136.009	72.67	0	0	0	0.844463	-13.4183	0.284931	-4.26837	CTG
702	M4700016-T5466728	35	0.2	0.742857	0.0571429	0.78571	2083.01	135.999	73.14	0	0	0	0.851304	-14.522	0.34488	-4.65301	CTG
702	M4700018-T5466730	35	0.2	0.685714	0.114286	0.775459	2007.05	135.124	72.39	0	0	0	0.851493	-14.4671	0.310234	-4.44365	CTG
702	M4700020-T5466732	35	0.114286	0.742857	0.142857	0.785922	2094.59	135.389	77.32	0	0	0	0.846034	-13.8159	0.368234	-4.85285	CTG
702	M4700022-T5466740	35	0.314286	0.628571	0.0571429	0.742174	2072.4	159.805	77.27	0	0	0	0.822748	-12.435	0.39067	-5.02547	CTG
702	M4700024-T5466742	35	0.314286	0.685714	0	0.757372	2015.54	147.225	75.15	0	0	0	0.785497	-9.7502	0.398227	-5.09203	CTG
702	M4700026-T5466744	35	0.257143	0.714286	0.0285714	0.726176	2014.36	168.014	74.68	0	0	0	0.802385	-10.5161	0.458234	-5.68495	CTG
702	M4700028-T5466746	11	1	0	0	0.694842	1950.61	178.23	70.14	0	0	0	0.796386	-10.2333	0.921431	-45.3234	CTG
703	M4700002-T5467682	35	0.171429	0.685714	0.142857	0.758031	2517.37	180.263	98.57	0	0	0	0.83973	-12.5932	0.65573	-8.97841	CTG
703	M4700004-T5467684	35	0.171429	0.571429	0.257143	0.742211	2569.69	197.367	101.98	0	0	0	0.827127	-12.323	0.658484	-9.08047	CTG
703	M4700006-T5467686	35	0.0571429	0.8	0.142857	0.74879	2650	196.651	106.14	0	0	0	0.831382	-12.7911	0.649908	-8.89368	CTG
703	M4700008-T5467724	35	0.457143	0.514286	0.0285714	0.747186	2673.56	201.434	103.68	0	0	0	0.850985	-14.155	0.693397	-10.2461	CTG
703	M4700010-T5467726	35	0.285714	0.542857	0.171429	0.743117	2711.28	227.63	103.52	0	0	0	0.758563	-9.03929	0.752195	-12.9761	CTG
703	M4700012-T5467728	35	0.457143	0.371429	0.171429	0.723486	3056.75	248.718	118.72	0	0	0	0.845703	-13.9035	0.593327	-7.57911	CTG
703	M4700014-T5467730	34	0.294118	0.588235	0.117647	0.765774	3193.91	218.29	133.55	0	0	0	0.83548	-12.988	0.745159	-12.477	CTG
703	M4700016-T5467732	35	0.171429	0.485714	0.342857	0.76611	3270.97	226.914	129	0	0	0	0.848996	-14.0993	0.75974	-13.0778	CTG
703	M4700018-T5467734	35	0.342857	0.514286	0.142857	0.791932	3228.31	198.59	122.71	0	0	0	0.860433	-15.478	0.695304	-10.2497	CTG
703	M4700020-T5467736	35	0.142857	0.771429	0.0857143	0.81033	3246.64	182.75	124.02	0	0	0	0.874327	-16.5652	0.781132	-14.2915	CTG
703	M4700022-T5467738	35	0.0857143	0.457143	0.457143	0.783072	3233.88	208.278	126.57	0	0	0	0.846636	-13.7436	0.739313	-12.0331	CTG
703	M4700024-T5467740	35	0.0571429	0.714286	0.228571	0.777593	3282.06	215.95	128.54	0	0	0	0.857141	-15.6271	0.766957	-13.523	CTG
703	M4700026-T5484148	35	0.257143	0.628571	0.114286	0.793051	3154.78	190.601	146.59	0	0	0	0.830253	-12.5701	0.747672	-12.4491	CTG
703	M4700028-T5484150	11	0.181818	0.727273	0.0909091	0.720989	2801.4	231.135	125.83	0	0	0	0.780996	-9.42204	0.682957	-9.89509	CTG
704	M4800002-T5484232	35	0.0857143	0.828571	0.0857143	0.753253	1932.17	142.179	85.53	0	0	0	0.821151	-11.9213	0.382065	-4.98771	CTG
704	M4800004-T5484234	35	0.0857143	0.885714	0.0285714	0.757318	2043.95	146.613	90.37	0	0	0	0.832876	-12.8178	0.270561	-4.21331	CTG
704	M4800006-T5484236	35	0.171429	0.8	0.0285714	0.737486	2049.09	159.825	90.33	0	0	0	0.807924	-10.834	0.26233	-4.16115	CTG
704	M4800008-T5484238	35	0.314286	0.628571	0.0571429	0.743882	2017.51	155.141	89.06	0	0	0	0.786269	-9.7921	0.400987	-5.18449	CTG
704	M4800010-T5484240	35	0.228571	0.714286	0.0571429	0.747359	2033.24	152.723	89.16	0	0	0	0.791336	-10.1275	0.295489	-4.3862	CTG
704	M4800012-T5484216	35	0.314286	0.628571	0.0571429	0.7165	1892.94	159.11	84.6	0	0	0	0.770447	-9.4123	0.427785	-5.40083	CTG
704	M4800014-T5484218	34	0.235294	0.735294	0.0294118	0.764277	1960	137.232	84.9	0	0	0	0.811482	-11.1949	0.320807	-4.52311	CTG
704	M4800016-T5484212	35	0.285714	0.685714	0.0285714	0.773829	1887.2	128.132	84.21	0	0	0	0.788468	-9.97096	0.409687	-5.23815	CTG
704	M4800018-T5484180	35	0.457143	0.485714	0.0571429	0.753678	1893.72	139.227	81.11	0	0	0	0.795102	-10.5344	0.442461	-5.54532	CTG
704	M4800020-T5484224	35	0.342857	0.657143	0	0.758843	1843.03	131.013	81.34	0	0	0	0.794408	-10.4005	0.543759	-6.84934	CTG
704	M4800022-T5484226	35	0.428571	0.571429	0	0.779852	1899.09	125.479	83.6	0	0	0	0.817586	-11.6823	0.485558	-5.98557	CTG
704	M4800024-T5484228	35	0.514286	0.485714	0	0.801857	1932.27	112.488	85.06	0	0	0	0.850667	-14.246	0.528071	-6.49812	CTG
704	M4800026-T5484230	35	0.457143	0.514286	0.0285714	0.793152	1942.8	118.955	85.09	0	0	0	0.820295	-12.0234	0.567572	-7.18159	CTG
704	M4800028-T5484214	11	0.909091	0.0909091	0	0.798823	1958.39	117.233	86.89	0	0	0	0.852044	-14.624	0.772952	-13.7792	CTG
705	M4800002-T5484152	35	0.228571	0.714286	0.0571429	0.724153	2795.06	223.984	128.26	0	0	0	0.837648	-12.2839	0.609076	-8.08282	CTG
705	M4800004-T5484154	35	0.485714	0.457143	0.0571429	0.757417	2901.95	204.931	137.36	0	0	0	0.819865	-11.8473	0.589932	-7.56027	CTG
705	M4800006-T5484156	35	0.171429	0.628571	0.2	0.744822	3075.07	228.027	145.92	0	0	0	0.821648	-12.1502	0.576035	-7.34285	CTG
705	M4800008-T5484158	35	0.514286	0.457143	0.0285714	0.740294	3198.62	241.125	151.84	0	0	0	0.832778	-13.2491	0.614943	-8.19946	CTG
705	M4800010-T5484160	35	0.314286	0.514286	0.171429	0.744912	3167.79	235.676	149.56	0	0	0	0.835102	-13.162	0.612527	-8.07072	CTG
705	M4800012-T5484162	35	0.457143	0.514286	0.0285714	0.772027	3149.46	212.948	140.77	0	0	0	0.85511	-14.8333	0.645684	-8.7841	CTG
705	M4800014-T5484164	34	0.382353	0.529412	0.0882353	0.802167	3072.9	177.268	138.93	0	0	0	0.872494	-17.1271	0.681257	-9.81529	CTG
705	M4800016-T5484166	35	0.171429	0.628571	0.2	0.793894	3117.53	187.99	140.81	0	0	0	0.847688	-13.9444	0.712618	-10.9482	CTG
705	M4800018-T5484168	35	0.371429	0.571429	0.0571429	0.8009	3068.85	177.547	137.25	0	0	0	0.851893	-14.9085	0.672211	-9.55953	CTG
705	M4800020-T5484170	35	0.2	0.685714	0.114286	0.791282	3144.47	193.248	142.02	0	0	0	0.838702	-13.2859	0.774315	-14.0756	CTG
705	M4800022-T5484172	35	0.114286	0.657143	0.228571	0.78659	3151.87	196	143.74	0	0	0	0.840762	-13.1353	0.709675	-10.8715	CTG
705	M4800024-T5484174	35	0.142857	0.6	0.257143	0.795758	3155.06	187.304	145.21	0	0	0	0.845059	-13.9402	0.670584	-9.49415	CTG
705	M4800026-T5484176	35	0.171429	0.828571	0	0.814555	3068.59	164.961	140.47	0	0	0	0.870538	-16.1405	0.669136	-9.46711	CTG
705	M4800028-T5484146	11	0.545455	0.363636	0.0909091	0.827087	2999.41	152.49	136.22	0	0	0	0.862279	-15.9555	0.923777	-46.5191	CTG
722	M5000002-T5470202	35	0.885714	0.0571429	0.0571429	0.669155	1206.57	119.023	44.46	0	0	0	0.754266	-8.94076	0.647812	-9.15147	CTG
722	M5000004-T5470204	35	0.971429	0.0285714	0	0.243783	1168.57	255.181	42.2	0	0	0	0.634552	-6.13781	0.693099	-10.9208	CTG
722	M5000006-T5470206	35	0.885714	0.0857143	0.0285714	-0.0653709	1123.13	343.718	37.31	0	0	0	0.48229	-4.07828	0.609228	-8.20414	CTG
722	M5000008-T5470208	35	0.914286	0.0857143	0	-1.20318	1061.58	595.934	30.86	0	0	0	0.0810113	-2.29523	0.672458	-10.0948	CTG
722	M5000010-T5470210	35	0.885714	0.114286	0	0.573136	1206.13	153.85	43.12	0	0	0	0.688034	-7.28694	0.599636	-8.07519	CTG
722	M5000012-T5470212	35	0.942857	0.0571429	0	0.623565	2072.82	235.368	77.63	0	0	0	0.720117	-7.98223	0.640274	-9.03921	CTG
722	M5000014-T5470214	34	0.941176	0.0588235	0	0.112576	1237.32	318.468	39.43	0	0	0	0.690356	-6.81781	0.634482	-8.88817	CTG
722	M5000016-T5470216	35	0.857143	0.142857	0	-0.292519	1170.58	428.567	35.93	0	0	0	0.504385	-4.23128	0.564945	-7.33307	CTG
722	M5000018-T5470218	35	0.857143	0.114286	0.0285714	0.294855	2112.04	437.595	70.73	0	0	0	0.706056	-7.3902	0.651055	-9.21627	CTG
722	M5000020-T5470220	35	0.942857	0.0571429	0	0.49493	2163.84	328.898	76.03	0	0	0	0.679569	-6.8153	0.673629	-10.0739	CTG
722	M5000022-T5470222	35	0.971429	0.0285714	0	0.553719	2134.16	286.017	78.37	0	0	0	0.615389	-5.88354	0.583006	-7.71154	CTG
722	M5000024-T5470224	35	0.942857	0.0571429	0	0.127065	2005.55	510.211	64.99	0	0	0	0.509379	-4.39081	0.766472	-14.4971	CTG
722	M5000026-T5470226	35	0.885714	0.0857143	0.0285714	-0.66907	1841.14	829.333	56.85	0	0	0	0.421804	-3.71712	0.552189	-7.06651	CTG
722	M5000028-T5477996	11	0.727273	0.272727	0	0.486719	1700.7	264.047	66.21	0	0	0	0.523154	-4.60244	0.487178	-6.26497	CTG
723	M4500002-H6033742	12	0.666667	0	0.333333	0.876522	21563352	808420	1009960	0	0	0	0.925872	-29.9789	0.601193	-7.63064	CTG
723	M4500004-H6033744	12	1	0	0	0.7918	22653901	1.43593e+06	1397818	0	0	0	0.848464	-15.2488	0.933057	-50.058	CTG
723	M4500006-H6033746	12	0.416667	0	0.583333	0.807713	23032253	1.32696e+06	1390189	0	0	0	0.826934	-12.2383	-2.75393	-0.802087	CTG
723	M4500008-H6033748	12	0.916667	0	0.0833333	0.0529162	17063312	4.76743e+06	1462297	0	0	0	0.168346	-2.85771	0.816437	-17.417	CTG
723	M4500010-H6033750	12	1	0	0	0.836369	23335270	1.08614e+06	1369591	0	0	0	0.855261	-15.5146	0.880213	-27.7487	CTG
723	M4500012-H6033812	12	0.666667	0	0.333333	0.0874632	22812549	6.13528e+06	1356086	0	0	0	0.705053	-5.88181	0.523324	-6.42958	CTG
723	M4500014-H6033814	12	1	0	0	0.735816	22908566	1.82525e+06	1442522	0	0	0	0.763856	-9.82512	0.910089	-37.7607	CTG
723	M4500016-H6033816	12	1	0	0	0.82959	22768947	1.13775e+06	1463251	0	0	0	0.847577	-14.6764	0.860603	-23.4779	CTG
723	M4500018-H6033818	12	0.833333	0.0833333	0.0833333	0.827337	23505603	1.16283e+06	1426838	0	0	0	0.853942	-17.7842	0.790836	-15.3702	CTG
724	M4500002-H6033820	12	0.666667	0	0.333333	0.808231	21485285	1.30777e+06	1031498	0	0	0	0.84827	-18.2488	0.88223	-26.6931	CTG
724	M4500004-H6033822	12	1	0	0	0.823706	21345791	1.15129e+06	986654	0	0	0	0.873872	-17.6701	0.893291	-30.6529	CTG
724	M4500006-H6033824	12	0.333333	0	0.666667	0.811154	21103205	1.20973e+06	998907	0	0	0	0.822317	-11.8772	-1.00715	-1.54705	CTG
724	M4500008-H6033826	12	1	0	0	0.43714	2717737	307722	979075	0	0	0	0.753345	-10.6591	0.834592	-18.8792	CTG
724	M4500010-H6033828	12	1	0	0	0.842218	21492274	1.04099e+06	1000079	0	0	0	0.848782	-17.059	0.833037	-18.7373	CTG
724	M4500012-H6033830	12	1	0	0	0.839869	21782334	1.10815e+06	991467	0	0	0	0.890184	-20.1667	0.852805	-21.5271	CTG
724	M4500014-H6033832	12	1	0	0	0.86293	21915332	917714	994790	0	0	0	0.8929	-16.9393	0.864693	-22.7828	CTG
724	M4500016-H6033834	12	1	0	0	0.896372	22450980	706072	1024006	0	0	0	0.93785	-45.629	0.856582	-22.0777	CTG
724	M4500018-H6033836	12	0.833333	0	0.166667	0.818712	21602158	1.18216e+06	1011618	0	0	0	0.889656	-19.9279	0.899932	-33.424	CTG
725	M4500002-H6033002	12	0.666667	0	0.333333	-3.07204	322205	956318	118422	0	0	0	-1.58259	-0.843958	-2.67698	-0.820063	CTG
725	M4500004-H6033004	12	0.583333	0	0.416667	0.804677	2489619	141315	138022	0	0	0	0.841303	-15.8976	0.395919	-5.18203	CTG
725	M4500006-H6033006	12	0.416667	0.25	0.333333	0.836184	2418995	108148	133302	0	0	0	0.859183	-21.7251	0.110589	-3.49692	CTG
725	M4500008-H6033008	12	0.333333	0.25	0.416667	0.892582	2461280	70142.5	144095	0	0	0	0.912503	-29.5222	0.36111	-4.88976	CTG
725	M4500010-H6033010	12	0.333333	0.166667	0.5	0.866961	2436717	90440.1	138898	0	0	0	0.871624	-22.5495	-0.504986	-2.02796	CTG
725	M4500012-H6033012	12	0.5	0.166667	0.333333	0.820898	2376989	114915	138839	0	0	0	0.864977	-17.4359	0.724951	-12.2018	CTG
725	M4500014-H6033014	12	0.5	0.166667	0.333333	0.807914	2363653	130464	144000	0	0	0	0.821607	-16.5358	0.458943	-5.91404	CTG
725	M4500016-H6033016	12	0.166667	0.0833333	0.75	0.840422	2388581	103941	144677	0	0	0	0.86596	-18.4153	-0.863713	-1.64864	CTG
725	M4500018-H6033018	12	0.833333	0	0.166667	0.807587	2381653	128196	143913	0	0	0	0.840424	-15.2392	0.838387	-22.0618	CTG
726	M4900002-T5454142	70	0.628571	0.257143	0.114286	0.776884	4288.77	290.255	136.91	0	0	0	0.855154	-14.6717	0.770672	-13.572	CTG
726	M4900002-T5469838	70	0.628571	0.257143	0.114286	0.823308	5038.08	273.342	142.114	0	0	0	0.875811	-17.201	0.865836	-23.352	CTG
726	M4900004-T5454144	70	0.914286	0.0857143	0	0.799487	4385.55	265.749	132.482	0	0	0	0.876559	-17.0086	0.785658	-14.4149	CTG
726	M4900004-T5454150	70	0.914286	0.0857143	0	0.828203	4558.77	232.272	144.323	0	0	0	0.889209	-18.5642	0.782846	-14.3207	CTG
726	M4900006-T5454146	30	0.966667	0.0333333	0	0.864664	3585.94	142.379	101.563	0	0	0	0.909854	-23.5927	0.788434	-14.6354	CTG
726	M4900006-T5454152	30	0.966667	0.0333333	0	0.794631	4582.13	282.556	121.984	0	0	0	0.854573	-14.1129	0.873508	-25.2608	CTG
761	M5100002-T5469820	12	1	0	0	0.637746	1929.46	214.099	48.57	0	0	0	0.716538	-7.89841	0.566893	-7.38063	CTG
761	M5100004-T5469822	12	1	0	0	0.537342	1802.35	253.026	46.41	0	0	0	0.6466	-6.20594	0.387854	-5.14738	CTG
781	M5300010-T5468874	35	0.542857	0.4	0.0571429	0.70939	5551.46	472.913	134.62	0	0	0	0.817458	-12.0216	0.769071	-14.5671	CTG
781	M5300012-T5468876	8	0.375	0.5	0.125	0.786686	5282.59	324.87	134.19	0	0	0	0.871135	-17.5544	0.871898	-28.332	CTG
781	M5300014-T5468878	8	0.5	0.375	0.125	0.728088	5821.35	466.524	150.31	0	0	0	0.811844	-11.8392	0.672315	-9.86957	CTG
781	M5300016-T5468880	35	0.885714	0.114286	0	0.681855	5512.74	515.539	123.08	0	0	0	0.787254	-10.5476	0.733273	-12.4244	CTG
782	M5400002-T5468862	12	0.75	0.25	0	0.739673	5625.69	442.912	164.29	0	0	0	0.822353	-12.091	0.832453	-19.3735	CTG
782	M5400004-T5468864	9	1	0	0	0.730369	5635.21	449.636	179.33	0	0	0	0.817082	-11.6772	0.809859	-17.1137	CTG
782	M5400006-T5468870	12	0.833333	0.166667	0	0.715757	5754.31	488.684	177.79	0	0	0	0.798412	-10.6058	0.82371	-18.8664	CTG
782	M5400008-T5468872	9	0.888889	0.111111	0	0.810264	4663.85	259.861	149.51	0	0	0	0.868346	-16.7346	0.799026	-15.9077	CTG
801	M5500002-T5468914	11	0.818182	0.181818	0	0.813676	8423.14	452.147	260.023	0	0	0	0.877769	-19.2612	0.900706	-38.6731	CTG
801	M5500004-T5468916	35	0.828571	0.114286	0.0571429	0.825114	8338.61	418.588	201.075	0	0	0	0.883742	-17.1208	0.827043	-18.4594	CTG
801	M5500006-T5468918	35	0.828571	0.171429	0	0.871373	8343.47	302.178	254.976	0	0	0	0.906392	-26.5188	0.862478	-26.049	CTG
801	M5500008-T5468920	35	0.714286	0.2	0.0857143	0.85357	8255.51	345.847	243.104	0	0	0	0.880819	-20.2586	0.851063	-22.8383	CTG
801	M5500010-T5468922	35	0.771429	0.171429	0.0571429	0.844795	8316.02	370.716	254.708	0	0	0	0.891933	-21.0464	0.832213	-19.8004	CTG
801	M5500012-T5468952	35	0	0	1	0.877456	8296.33	283.133	255.24	0	0	0	0.91798	-28.2488	0.805356	-17.1165	CTG
801	M5500014-T5468954	35	0.628571	0.114286	0.257143	0.864416	8111.81	313.816	252.108	0	0	0	0.908909	-26.2238	0.839139	-20.7302	CTG
801	M5500016-T5468956	35	0.857143	0.0571429	0.0857143	0.889928	8248.5	250.165	252.446	0	0	0	0.908957	-26.6553	0.868153	-25.6285	CTG
801	M5500018-T5468958	35	0.885714	0.114286	0	0.88466	8050.14	260.287	253.987	0	0	0	0.913051	-28.2006	0.835147	-20.1667	CTG
801	M5500020-T5468960	35	0.8	0.142857	0.0571429	0.878391	8067.21	273.653	252.858	0	0	0	0.891165	-20.6919	0.691869	-10.1635	CTG
801	M5500022-T5468962	35	0.771429	0.171429	0.0571429	0.859547	7543.47	302.244	178.164	0	0	0	0.89778	-24.1532	0.683774	-10.4335	CTG
801	M5500024-T5468972	35	0.714286	0.2	0.0857143	0.869821	8290.54	306.51	252.658	0	0	0	0.895871	-22.4732	0.737038	-12.1329	CTG
801	M5500026-T5468974	35	0.8	0.0857143	0.114286	0.831025	8356.15	401.657	225.742	0	0	0	0.872454	-18.0725	0.82901	-20.0353	CTG
801	M5500028-T5468992	34	0.588235	0.176471	0.235294	0.171727	8037.45	1655.27	255.935	0	0	0	0.859185	-17.5902	0.776965	-15.231	CTG
803	M5700002-T5468894	12	1	0	0	0.41995	4735.52	750.704	468.83	0	0	0	0.548631	-5.08943	0.505534	-6.73305	CTG
803	M5700004-T5468892	12	0.916667	0.0833333	0	0.4838	5054.99	715.78	469.71	0	0	0	0.630725	-6.10108	0.462698	-6.0571	CTG
803	M5700006-T5468898	11	1	0	0	0.489951	4189.86	577.879	442.2	0	0	0	0.601575	-5.65002	0.767329	-15.9789	CTG
822	M5600002-H6033782	12	0.666667	0	0.333333	-0.434497	1793778	700494	133109	0	0	0	0.410837	-2.95615	0.232758	-3.98447	CTG
822	M5600004-H6033784	12	0.916667	0.0833333	0	0.874832	2044230	74876	143161	0	0	0	0.908891	-18.0832	0.868644	-23.8763	CTG
822	M5600006-H6033786	12	0.833333	0.166667	0	0.894396	2036154	60452	138040	0	0	0	0.901254	-23.021	0.706377	-10.5069	CTG
822	M5600008-H6033788	12	0.916667	0.0833333	0	0.869788	2056767	77942.3	136651	0	0	0	0.892689	-22.0504	0.825258	-17.839	CTG
822	M5600010-H6033790	12	1	0	0	0.841944	1969213	90793.9	137818	0	0	0	0.854904	-15.9237	0.896922	-33.1715	CTG
822	M5600012-H6033792	12	1	0	0	0.886093	2067010	67357.3	136935	0	0	0	0.938928	-33.1072	0.753873	-12.4601	CTG
822	M5600014-H6033794	12	1	0	0	0.829822	2068188	103648	136838	0	0	0	0.89814	-20.1567	0.653392	-8.84247	CTG
822	M5600016-H6033796	12	1	0	0	0.81234	2015388	110714	133496	0	0	0	0.835252	-13.7805	0.915556	-41.2319	CTG
822	M5600018-H6033798	12	1	0	0	0.779168	1932845	136454	137559	0	0	0	0.794392	-11.5926	0.785518	-14.8206	CTG
822	M5600020-H6033800	7	1	0	0	0.765417	1863077	133430	143089	0	0	0	0.828336	-15.1015	0.816497	-17.3274	CTG
823	M5600002-H6033036	12	1	0	0	0.822162	2003436	86686.5	292307	0	0	0	0.860971	-20.6644	0.921902	-51.0369	CTG
823	M5600004-H6033038	12	1	0	0	0.852034	2067178	77410.6	297565	0	0	0	0.863101	-20.2248	0.844983	-21.4627	CTG
823	M5600006-H6033040	12	1	0	0	0.80758	2054139	102454	288000	0	0	0	0.848332	-13.704	0.90639	-38.5213	CTG
823	M5600008-H6033042	12	1	0	0	0.883478	2037558	60474.2	287753	0	0	0	0.888542	-21.554	0.902799	-36.2217	CTG
823	M5600010-H6033044	12	0.916667	0.0833333	0	0.888339	2075050	59502.3	290820	0	0	0	0.935406	-44.7058	0.922688	-45.3343	CTG
823	M5600012-H6033046	12	1	0	0	0.864128	2108073	72592.8	295242	0	0	0	0.880647	-21.8999	0.909192	-39.9022	CTG
823	M5600014-H6033048	12	1	0	0	0.860392	2089480	69185.6	287823	0	0	0	0.893565	-25.0769	0.868305	-29.0408	CTG
823	M5600016-H6033050	12	0.916667	0.0833333	0	0.868874	2120505	69464.3	291806	0	0	0	0.895193	-24.1625	0.905957	-37.9993	CTG
823	M5600018-H6033052	12	1	0	0	0.85984	2121651	78643.7	294703	0	0	0	0.89223	-22.1613	0.918232	-41.955	CTG
823	M5600020-H6033054	7	1	0	0	0.860764	2169101	83234.9	298993	0	0	0	0.887038	-27.0489	0.864198	-24.6837	CTG
824	M5600002-H1043316	12	1	0	0	0.669159	1285991	131874	89580	0	0	0	0.692006	-7.29404	-0.0549448	-2.87081	CTG
824	M5600004-H1043324	12	0.583333	0.0833333	0.333333	0.258875	1262549	292996	86329	0	0	0	0.724123	-8.30345	-0.952297	-1.54853	CTG
824	M5600006-H6033056	12	0.833333	0.166667	0	0.50058	2036723	370482	92903	0	0	0	0.641618	-5.66145	0.505019	-6.12622	CTG
824	M5600008-H6033058	12	0.833333	0.166667	0	0.487444	1995760	331956	94020	0	0	0	0.653733	-6.37069	0.59323	-7.53559	CTG
824	M5600010-H6033062	12	0.583333	0	0.416667	-1.24624	2167998	1.22338e+06	92511	0	0	0	0.309308	-2.88328	0.111016	-3.39378	CTG
824	M5600012-H6033064	12	1	0	0	0.440533	2110355	369779	90206	0	0	0	0.392716	-3.81022	0.589396	-7.46669	CTG
824	M5600014-H6033066	12	1	0	0	0.490153	2049116	346831	94368	0	0	0	0.586689	-6.20671	0.273294	-4.16754	CTG
824	M5600016-H6033068	3	1	0	0	0.604621	2166190	272350	96394	0	0	0	0.639493	-5.76773	0.692105	-9.88645	CTG
824	M5600018-H6033070	12	1	0	0	0.642597	2345886	258766	92645	0	0	0	0.756487	-9.08052	0.76672	-13.0377	CTG
824	M5600020-H6033074	12	0.833333	0.166667	0	0.639789	2200565	244238	96263	0	0	0	0.681515	-6.40637	0.675356	-9.55214	CTG
824	M5600022-H6033076	12	1	0	0	0.751913	2019757	156187	96391	0	0	0	0.836657	-15.8167	0.405461	-5.09216	CTG
824	M5600024-H6033078	12	0.916667	0.0833333	0	0.590083	2075546	259076	94184	0	0	0	0.610094	-5.94721	0.616407	-7.89856	CTG
824	M5600026-H6033080	12	0.916667	0.0833333	0	0.534317	1662543	235128	95989	0	0	0	0.620123	-5.99065	0.0621271	-3.22175	CTG
824	M5600028-H6033082	12	0.916667	0.0833333	0	0.393932	2093799	404767	92654	0	0	0	0.436681	-3.81234	0.424208	-5.29919	CTG
824	M5600030-H6033084	12	0.916667	0.0833333	0	0.677122	2069892	207811	90017	0	0	0	0.790329	-10.7947	0.524027	-6.37329	CTG
824	M5600032-H6033086	12	0.75	0.25	0	0.748648	2178670	166150	93028	0	0	0	0.778638	-10.5512	0.75576	-12.5817	CTG
824	M5600034-H6033090	12	0.916667	0.0833333	0	0.788356	2265772	154272	95562	0	0	0	0.824462	-13.1362	0.841217	-19.1405	CTG
843	M1000002-T5439608	12	0.666667	0.0833333	0.25	-0.225789	5136.26	540.763	1044.24	1020.21	0	0	0.393106	-5.0275	0.308137	-6.06914	CTG
844	M1000002-T5439606	12	0.583333	0.166667	0.25	0.499704	7828.33	947.689	928.524	187.044	0	0	0.693799	-7.43114	0.463297	-6.23365	CTG
845	M1000002-T5439612	12	0.916667	0.0833333	0	0.437519	7923.6	586.991	3746.32	177.474	0	0	0.532529	-5.16681	0.654063	-10.8514	CTG
846	M1000002-T5436710	12	1	0	0	0.505108	5380.19	557.031	1333.68	107.232	0	0	0.654014	-6.93141	0.494671	-6.92226	CTG
847	M1000002-T5436708	12	1	0	0	0.709988	13258	797.945	3079.6	190.359	0	0	0.765499	-10.3801	0.782995	-17.756	CTG
848	M1000002-T5436706	12	1	0	0	0.772612	4579.93	262.345	514.775	40.2378	0	0	0.806213	-11.8547	0.803666	-18.0526	CTG
849	M1000002-T5436704	12	0.916667	0.0833333	0	-0.128094	1050.56	127.745	590.902	42.9371	0	0	0.164035	-2.99937	-0.00135794	-4.00995	CTG
850	M1000002-T5439624	12	1	0	0	0.39132	8309.95	722.656	3215.86	316.766	0	0	0.496957	-5.42033	0.502336	-8.3103	CTG
851	M1000002-T5439628	12	1	0	0	0.691429	6671.4	502.537	956.144	78.4037	0	0	0.726528	-8.37027	0.81261	-19.9144	CTG
852	M1000002-T5439630	12	1	0	0	0.777643	14203.4	766.761	2176.89	133.516	0	0	0.823164	-13.3852	0.776698	-15.5898	CTG
853	M1000002-T5436702	12	0.916667	0.0833333	0	0.396547	5794.71	378.588	2816.14	219.779	0	0	0.480301	-5.18341	0.475552	-7.93213	CTG
854	M1000002-T5436696	12	0.833333	0.166667	0	0.414079	3857.74	245.994	2025.48	112.065	0	0	0.530886	-5.76392	0.483443	-8.01699	CTG
855	M1000002-T5436694	12	0	0.916667	0.0833333	-41.5471	1.0649	0.203081	1.0767	0.130942	0	0	-64.5424	-0.0240064	-71.9368	-0.053602	CTG
856	M1000002-T5436692	12	0.916667	0	0.0833333	0.120963	779.485	132.198	203.483	41.0161	0	0	0.329549	-3.89821	-0.0749291	-3.47199	CTG
857	M1000002-T5439660	12	1	0	0	0.598582	6179	412.737	2061.24	144.324	0	0	0.650971	-7.50333	0.610544	-9.86895	CTG
858	M1000002-T5439604	12	0.916667	0.0833333	0	0.64621	9447.7	753.644	2106.73	102.858	0	0	0.701294	-7.32379	0.750308	-13.8927	CTG
859	M1000002-T5439620	12	1	0	0	0.60938	12805.7	850.297	4303	261.301	0	0	0.698882	-8.50612	0.594577	-9.52531	CTG
860	M1000002-T5439618	12	1	0	0	0.732917	9753.53	754.997	324.063	78.6819	0	0	0.819336	-12.6188	0.581912	-7.68204	CTG
861	M1000002-T5439614	12	0.666667	0.333333	0	0.577431	1114.9	123.767	133.421	15.5304	0	0	0.642208	-6.50198	0.533395	-7.33594	CTG
862	M1000002-T5439616	12	0	1	0	-2.05947	4.856	3.47844	1.7355	0.269046	0	0	-2.1792	-0.689144	-1.85713	-1.10531	CTG
882	M5800002-T5508534	11	1	0	0	0.647618	7438.65	765.885	246.652	0	0	0	0.764117	-9.66758	0.865939	-27.8801	CTG
882	M5800004-T5508536	35	0.942857	0.0571429	0	0.501806	6334.09	944.158	212.338	0	0	0	0.736699	-8.24242	0.685017	-10.3273	CTG
882	M5800006-T5508538	35	0.971429	0.0285714	0	0.222559	6608.68	1508.85	191.832	0	0	0	0.747516	-8.93655	0.760314	-14.1832	CTG
882	M5800008-T5508540	35	0.885714	0.114286	0	0.63552	6711.6	714.416	199.096	0	0	0	0.79558	-11.3507	0.689599	-10.5999	CTG
882	M5800010-T5508542	35	1	0	0	0.634091	6471.75	734.872	200.773	0	0	0	0.796818	-11.5142	0.766111	-14.5477	CTG
882	M5800012-T5508544	35	0.914286	0.0857143	0	0.496936	6588.93	985.385	191.227	0	0	0	0.749051	-8.93873	0.718834	-11.7598	CTG
882	M5800014-T5508546	35	0.971429	0.0285714	0	0.639863	6449.57	696.453	230.417	0	0	0	0.810436	-11.884	0.843858	-22.3309	CTG
882	M5800016-T5508548	34	0.941176	0.0588235	0	0.600844	6520.44	783.7	202.734	0	0	0	0.748317	-9.27325	0.734094	-12.619	CTG
882	M5800018-T5508550	35	0.942857	0.0571429	0	0.687456	6493.96	626.759	210.749	0	0	0	0.811773	-11.951	0.801922	-17.452	CTG
882	M5800020-T5508552	35	0.942857	0.0571429	0	0.679306	6635.22	627.566	228.107	0	0	0	0.785182	-10.8542	0.805959	-17.5818	CTG
882	M5800022-T5508554	35	1	0	0	0.687937	6380.04	598.065	199.324	0	0	0	0.794593	-11.3748	0.738646	-13.0082	CTG
882	M5800024-T5508556	35	1	0	0	0.206638	5724.45	1311.25	167.93	0	0	0	0.67537	-6.67919	0.81435	-17.8384	CTG
882	M5800026-T5508558	35	1	0	0	0.678233	6481.89	634.442	243.845	0	0	0	0.794036	-11.2885	0.786251	-15.9147	CTG
882	M5800028-T5508560	35	0.857143	0.142857	0	0.388294	6236.42	1133.29	125.961	0	0	0	0.749896	-8.81382	0.83944	-21.0863	CTG
883	M5800002-T5508504	11	1	0	0	0.593244	16282	1969.42	534.242	0	0	0	0.786055	-10.0948	0.86244	-25.3245	CTG
883	M5800004-T5508506	35	1	0	0	0.734586	16591	1340.51	601.925	0	0	0	0.790593	-10.8007	0.835099	-20.4326	CTG
883	M5800006-T5508508	35	0.942857	0.0571429	0	0.699834	16557.3	1483.73	573.301	0	0	0	0.819497	-12.704	0.791416	-16.0467	CTG
883	M5800008-T5508510	35	1	0	0	0.692661	16661.6	1559.64	616.269	0	0	0	0.720014	-7.60531	0.77714	-14.6028	CTG
883	M5800010-T5508512	35	1	0	0	0.6757	16731.9	1669.29	597.292	0	0	0	0.748894	-8.92577	0.649107	-9.05604	CTG
883	M5800012-T5508514	35	1	0	0	0.657295	15937.5	1592.22	479.899	0	0	0	0.78082	-10.2215	0.809043	-17.8024	CTG
883	M5800014-T5508516	35	1	0	0	0.637867	16891.6	1869.17	608.39	0	0	0	0.760192	-8.93921	0.790089	-15.7264	CTG
883	M5800016-T5508518	34	1	0	0	0.666031	16312.6	1665.53	582.797	0	0	0	0.721801	-8.21017	0.740567	-12.4202	CTG
883	M5800018-T5508520	35	1	0	0	0.702863	17047.4	1540.29	551.158	0	0	0	0.783158	-10.0955	0.766505	-14.0037	CTG
883	M5800020-T5508522	35	1	0	0	0.733573	17758.4	1416.48	639.416	0	0	0	0.816868	-11.9811	0.716642	-11.1762	CTG
883	M5800022-T5508524	35	1	0	0	0.688455	17332.5	1639.81	604.736	0	0	0	0.790485	-10.469	0.859145	-24.3329	CTG
883	M5800024-T5508526	35	1	0	0	0.647638	17096.4	1845.39	572.875	0	0	0	0.725815	-7.93794	0.799837	-16.4459	CTG
883	M5800026-T5508528	35	1	0	0	0.728976	17114.9	1440.53	598.591	0	0	0	0.809462	-12.0194	0.744134	-12.7673	CTG
883	M5800028-T5508530	35	0.971429	0	0.0285714	0.602229	16924.7	2001.8	518.708	0	0	0	0.750243	-8.9706	0.708856	-11.1563	CTG
884	M5900002-T5515028	12	1	0	0	0.674336	6697.09	496.68	379.631	0	0	0	0.744971	-9.95135	0.753778	-16.0538	CTG
884	M5900004-T5515030	12	0.916667	0.0833333	0	0.69353	6502.13	436.073	489.745	0	0	0	0.733003	-9.83025	0.772646	-18.1217	CTG
884	M5900006-T5515032	12	0.916667	0.0833333	0	0.690428	6323.93	487.142	432.81	0	0	0	0.719831	-8.96047	0.870579	-32.739	CTG
884	M5900008-T5515034	12	1	0	0	0.6703	6335.92	461.903	611.835	0	0	0	0.715149	-9.57479	0.759692	-17.3672	CTG
884	M5900010-T5515036	12	1	0	0	0.654054	6372.45	481.819	623.417	0	0	0	0.719953	-9.61206	0.708431	-14.1118	CTG
884	M5900012-T5515038	12	1	0	0	0.646823	6196.54	415.46	670.774	0	0	0	0.670562	-8.41924	0.651382	-12.115	CTG
884	M5900014-T5515040	12	1	0	0	0.625243	6366.55	493.993	704.2	0	0	0	0.691976	-8.51643	0.715269	-14.5483	CTG
884	M5900016-T5515010	12	0.833333	0	0.166667	-0.466489	3323.85	1132.33	197.556	0	0	0	0.165082	-2.7996	0.228847	-4.71746	CTG
884	M5900018-T5515012	12	1	0	0	0.79926	5819.67	324.832	279.778	0	0	0	0.826956	-13.6242	0.781413	-15.2424	CTG
884	M5900020-T5515014	12	1	0	0	0.786627	5517.35	332.186	258.295	0	0	0	0.835451	-13.7	0.806014	-17.9559	CTG
884	M5900022-T5515016	12	1	0	0	0.766894	5557.94	368.616	275.602	0	0	0	0.831361	-13.2761	0.803797	-16.5021	CTG
884	M5900024-T5515018	12	1	0	0	0.775466	5482.9	339.445	283.725	0	0	0	0.830493	-12.9551	0.834515	-20.234	CTG
884	M5900026-T5515020	12	1	0	0	0.764322	5687.71	377.192	278.357	0	0	0	0.813736	-11.7976	0.934677	-60.8289	CTG
884	M5900028-T5515022	12	1	0	0	0.754843	5598.48	390.001	288.25	0	0	0	0.819109	-12.0862	0.839632	-20.4436	CTG
884	M5900030-T5515024	4	1	0	0	0.776361	5376.35	331.804	273.934	0	0	0	0.830481	-14.0748	0.829036	-20.7746	CTG
885	M5900002-T5471140	10	1	0	0	-0.105476	5635.77	1195.08	1307.73	0	0	0	0.0642955	-2.70952	-0.164298	-3.30929	CTG
885	M5900004-T5471142	10	0.9	0	0.1	-0.149977	4764.34	1075.59	1151.97	0	0	0	-0.00959792	-2.54429	0.0727074	-4.26288	CTG
885	M5900006-T5471144	10	1	0	0	-0.619594	2833.74	878.229	761.716	0	0	0	-0.40699	-1.79978	0.0801418	-4.45573	CTG
903	M6000002-T5515950	12	1	0	0	0.633546	413.366	50.0181	0	0	3183.64	291.088	NA	-8.63993	0.585034	-8.58936	CCG
903	M6000004-T5515948	11	1	0	0	0.579617	406.35	60.2751	0	0	3193.79	336.621	NA	-6.63445	0.495561	-6.64834	CCG
903	M6000006-T5515946	11	1	0	0	0.527937	423.092	56.373	0	0	3222.18	389.323	NA	-5.3961	0.37597	-5.3884	CCG
903	M6000008-T5515942	11	1	0	0	0.528318	442.513	70.259	0	0	3285.22	374.35	NA	-6.76959	0.466407	-6.72998	CCG
904	M6000002-T5515944	12	1	0	0	0.595704	507.343	61.8451	0	0	3078.71	284.737	NA	-7.6395	0.530955	-7.64128	CCG
904	M6000004-T5515960	11	0.909091	0.0909091	0	0.508055	527.35	79.3056	0	0	3213.41	367.699	NA	-5.63915	0.403366	-5.67189	CCG
904	M6000006-T5515958	11	1	0	0	0.616684	490.384	65.1137	0	0	3084.17	267.199	NA	-8.54875	0.536618	-8.20381	CCG
904	M6000008-T5515956	11	1	0	0	0.580421	537.665	84.25	0	0	3250.82	297.636	NA	-9.37766	0.529293	-8.6594	CCG
905	M6000002-T5515916	12	1	0	0	0.581418	346.08	63.4272	0	0	2763.15	274.403	NA	-9.57416	0.633767	-9.9098	CCG
905	M6000004-T5515914	11	1	0	0	0.550709	329.524	54.8394	0	0	2455.74	264.136	NA	-6.14082	0.409867	-6.10759	CCG
905	M6000006-T5515912	11	0.909091	0.0909091	0	0.61564	359.56	58.4107	0	0	2873.13	258.713	NA	-7.95683	0.533255	-7.87929	CCG
905	M6000008-T5515968	11	1	0	0	0.550099	340.323	55.417	0	0	2581.73	283.361	NA	-6.96954	0.494492	-7.05448	CCG
906	M6000002-T5515926	12	1	0	0	0.660785	390.32	68.6284	0	0	4291.81	368.517	NA	-8.46835	0.628883	-8.74711	CCG
906	M6000004-T5515924	11	1	0	0	0.641839	399.885	57.2064	0	0	4242.92	402.849	NA	-8.99312	0.63964	-9.12273	CCG
906	M6000006-T5515922	11	1	0	0	0.573522	406.574	68.5094	0	0	3870.82	426.232	NA	-7.78104	0.578569	-8.03418	CCG
906	M6000008-T5515920	11	1	0	0	0.674843	426.511	74.9488	0	0	4260.55	343.136	NA	-9.68402	0.607504	-9.62305	CCG
913	M6100002-T5508472	11	1	0	0	0.652183	10797.7	1008.91	457.582	0	0	0	0.725763	-9.06077	0.651105	-10.2466	CTG
913	M6100004-T5508474	11	1	0	0	0.651803	10192.5	1006.43	428.885	0	0	0	0.729104	-8.80045	0.753697	-14.8925	CTG
913	M6100006-T5508478	12	1	0	0	0.689912	10178.1	888.769	441.348	0	0	0	0.726902	-9.19119	0.739431	-13.9827	CTG
914	M6100002-T5488272	12	1	0	0	0.26976	11422.9	1425.44	2965.12	0	0	0	0.388895	-4.66428	0.225639	-5.43842	CTG
914	M6100004-T5488274	11	1	0	0	0.30389	11079.1	1242.78	2963.88	0	0	0	0.347298	-4.45874	0.366898	-6.69843	CTG
914	M6100006-T5488276	11	1	0	0	0.172733	11185.4	1639.11	2748.13	0	0	0	0.276242	-4.05366	0.241286	-5.53936	CTG
914	M6100008-T5488278	11	1	0	0	0.179126	8075.8	959.324	2209.92	0	0	0	0.289035	-4.016	0.162473	-5.05778	CTG
915	M6100002-T5508480	11	1	0	0	0.69828	6175.34	510.113	254.788	0	0	0	0.753991	-9.92502	0.749522	-14.8518	CTG
915	M6100004-T5508482	11	1	0	0	0.718286	5873.81	457.406	248.362	0	0	0	0.766797	-10.761	0.895066	-40.4022	CTG
915	M6100006-T5508484	11	1	0	0	-1.37973	6081.6	501.138	367.202	0	0	0	0.72216	-9.18031	0.717154	-13.818	CTG
915	M6100008-T5508486	12	1	0	0	0.56394	6438.83	819.099	253.871	0	0	0	0.624553	-5.88845	0.730117	-13.3394	CTG
916	M6100002-T5488264	12	1	0	0	0.240969	5694.95	777.97	1395.72	0	0	0	0.402101	-4.88586	0.324121	-6.24681	CTG
916	M6100004-T5488266	11	1	0	0	0.24679	5770.88	734.342	1480.56	0	0	0	0.357929	-4.63654	0.303981	-6.09175	CTG
916	M6100006-T5488268	11	1	0	0	0.268318	5512.5	666.936	1545.53	0	0	0	0.395834	-4.96516	0.112827	-4.57985	CTG
916	M6100008-T5488270	11	1	0	0	0.0838218	5630.26	951.644	1483.55	0	0	0	0.101404	-3.20063	0.00096913	-4.18912	CTG
922	M6200002-T5509452	12	1	0	0	0.656248	7426.81	670.424	725.74	96.9222	0	0	0.756506	-9.41154	0.814737	-19.8943	CTG
922	M6200004-T5468884	12	0.916667	0	0.0833333	0.541956	7385.71	915.622	614.83	107.091	0	0	0.653273	-6.85355	0.592315	-8.35319	CTG
922	M6200006-T5468886	11	1	0	0	0.502092	7067.36	984.841	636.32	93.851	0	0	0.599087	-5.63351	0.655627	-9.93861	CTG
923	M6200002-T5509454	12	1	0	0	0.434787	1282.08	182.786	157.6	27.9421	0	0	0.642475	-6.41538	0.553912	-7.84997	CTG
923	M6200004-T5509456	12	1	0	0	0.546175	1033.49	111.645	131.46	24.3824	0	0	0.658271	-7.06849	0.649694	-10.9926	CTG
923	M6200006-T5509458	11	1	0	0	0.540463	911.74	97.3521	118.54	22.4422	0	0	0.625303	-6.44112	0.74515	-16.0721	CTG
941	M6300002-T5460656	5	0.8	0	0.2	0.412937	1018.92	189.436	21.37	5.74106	0	0	0.635597	-5.85091	0.284883	-4.34336	CTG
941	M6300004-T5460658	5	1	0	0	0.211242	991.93	265.709	22.57	6.30647	0	0	0.451659	-3.69472	0.590426	-7.84368	CTG
941	M6300006-T5460660	5	0.2	0	0.8	0.36249	976.43	197.523	21.57	5.84427	0	0	0.526653	-4.57488	0.400777	-5.29532	CTG
1001	M6800002-H6022352	12	0.916667	0	0.0833333	0.793364	11555683	655968	1281864	53325.8	0	0	0.896401	-31.0155	0.8096	-17.556	CTG
1001	M6800004-H6022354	12	1	0	0	0.667101	11075646	1.10495e+06	1240450	62262.8	0	0	0.659608	-7.61471	0.775377	-14.4117	CTG
1001	M6800006-H6022356	12	0.666667	0.333333	0	0.785456	11572332	699100	1237818	45709	0	0	0.784914	-10.8104	0.843248	-20.9232	CTG
1001	M6800008-H6022358	12	1	0	0	-0.804075	6640189	2.90506e+06	1311758	56157.9	0	0	-0.256879	-1.54653	0.471506	-5.90152	CTG
1001	M6800010-H6022360	12	1	0	0	-0.523252	10587209	4.06683e+06	1360662	85156.3	0	0	0.588184	-4.67816	0.757401	-13.5833	CTG
1001	M6800012-H6022362	12	0.833333	0.166667	0	0.272414	10641005	2.13732e+06	1325268	57565.4	0	0	0.681883	-6.55106	0.740826	-12.6854	CTG
1001	M6800014-H6022364	12	0.916667	0.0833333	0	0.78925	11138652	630112	1299542	59266.3	0	0	0.828549	-13.8178	0.818663	-17.4534	CTG
1001	M6800016-H6022366	12	0.75	0.166667	0.0833333	0.810768	11820139	622864	1270313	48802.4	0	0	0.805507	-11.5383	0.805624	-16.9406	CTG
1001	M6800018-H6022368	12	0.833333	0.166667	0	0.765766	11542721	741106	1275832	60154.7	0	0	0.814388	-11.981	0.769265	-13.7598	CTG
1001	M6800020-H6022370	12	0.75	0.25	0	-0.0236608	11182527	699863	1281673	2.56529e+06	0	0	0.833269	-14.1581	0.696711	-10.8941	CTG
1001	M6800022-H6022372	12	0	0	1	-71.1635	10026803	2.54958e+06	9555052	609201	0	0	-5.00764	-0.439482	-8.63171	-0.438707	CTG
1001	M6800024-H6022374	12	0.916667	0.0833333	0	0.724947	10584495	777624	1286894	81568.2	0	0	0.864333	-14.2208	0.741477	-12.6905	CTG
1001	M6800026-H6022376	12	0.0833333	0.333333	0.583333	-2.94356	5017880	819749	5752174	511302	0	0	-3.13616	-0.780396	-4272.43	-0.000859063	CTG
1001	M6800028-H6022378	12	0.833333	0.166667	0	0.819524	11751051	568970	1271229	56408.5	0	0	0.909416	-24.6453	0.726299	-11.9193	CTG
1001	M6800030-H6033092	12	0.25	0.25	0.5	-0.482114	9150377	3.40529e+06	897860	292361	0	0	0.678893	-7.68372	-0.267618	-2.52445	CTG
1001	M6800032-H6033094	12	0	0	1	-8.17996	12600216	1.0616e+06	11604149	1.04428e+06	0	0	-4.33729	-0.473073	-1.22263	-1.90048	CTG
1001	M6800034-H6033096	12	1	0	0	0.826845	15034128	744370	1346203	43150.2	0	0	0.895194	-25.2903	0.872754	-26.0437	CTG
1001	M6800036-H6033098	12	0.833333	0	0.166667	-10.1355	15735356	6.96033e+06	12929559	8.22665e+06	0	0	-2.94857	-0.588687	-4.03243	-0.682274	CTG
1001	M6800038-H6033100	12	0.666667	0	0.333333	-2.7785	16028647	452021	14631246	8.33128e+06	0	0	-2.87596	-0.60296	-4.47902	-0.644058	CTG
1001	M6800040-H6033102	12	0.916667	0.0833333	0	-1.21133	15472603	448795	2591349	7.29687e+06	0	0	0.629127	-9.55475	0.621563	-10.1736	CTG
1001	M6800042-H6033104	12	0.833333	0.0833333	0.0833333	-0.19971	15944929	339150	1449570	5.05414e+06	0	0	0.940181	-48.4965	0.898121	-38.6493	CTG
1001	M6800044-H6033106	12	0.916667	0.0833333	0	0.80727	15430277	845590	1423888	73453.6	0	0	0.893071	-20.1955	0.846617	-21.2673	CTG
1001	M6800046-H6033108	12	1	0	0	0.883487	15192733	489152	1417775	47026.6	0	0	0.919879	-35.043	0.843683	-20.5223	CTG
1001	M6800048-H6033110	12	0.75	0.25	0	0.812568	15076112	801516	1430691	45306.8	0	0	0.87472	-20.5887	0.776638	-14.0626	CTG
1001	M6800050-H6033112	12	0.833333	0.166667	0	0.920828	15336378	315840	1445510	49208	0	0	0.955527	-53.9828	0.810049	-16.5714	CTG
1001	M6800052-H6033114	12	0.833333	0.166667	0	0.887841	15175524	428234	1456418	98742.1	0	0	0.916844	-31.7274	0.923051	-50.8312	CTG
1001	M6800054-H6033116	12	0	0.25	0.75	-8.53999	15570828	386887	15584819	1.01138e+06	0	0	-153.745	-0.178108	-8.69315	-0.431546	CTG
1001	M6800056-H6033118	12	0.916667	0.0833333	0	0.781767	15705698	983718	1447289	70262.8	0	0	0.904085	-24.0813	0.904785	-34.6503	CTG
1002	M6800002-H6033634	12	1	0	0	0.805125	17157942	896273	1571826	109468	0	0	0.850712	-15.1156	0.881367	-31.7084	CTG
1002	M6800004-H6033636	12	1	0	0	0.720008	16225338	1.28395e+06	1563349	78588.5	0	0	0.756761	-8.36423	0.764231	-13.6733	CTG
1002	M6800006-H6033638	12	0.916667	0.0833333	0	0.818536	16589359	831899	1537083	67611.8	0	0	0.842767	-13.4108	0.863408	-24.1916	CTG
1002	M6800008-H6033640	12	1	0	0	0.827333	16330933	764895	1504751	89266.3	0	0	0.841273	-18.1978	0.78934	-15.7453	CTG
1002	M6800010-H6033642	12	1	0	0	0.814303	15637626	783985	1447101	81358.4	0	0	0.892522	-21.7937	0.749311	-12.7048	CTG
1002	M6800012-H6033644	12	1	0	0	0.824904	16611224	872164	1609473	68931	0	0	0.880102	-19.4024	0.801703	-15.9849	CTG
1002	M6800014-H6033646	12	1	0	0	0.875989	16512889	542459	1569078	84291.5	0	0	0.876494	-20.5246	0.860237	-24.5075	CTG
1002	M6800016-H6033648	12	1	0	0	0.782136	18046646	1.08646e+06	1505661	91005.7	0	0	0.827079	-13.0392	0.729709	-11.8509	CTG
1002	M6800018-H6033650	12	1	0	0	0.827044	17988672	880034	1534983	80260.8	0	0	0.85901	-16.3605	0.818627	-18.0956	CTG
1002	M6800020-H6033652	12	1	0	0	0.864965	18227364	677597	1555967	71097.7	0	0	0.902273	-25.8064	0.794484	-15.6548	CTG
1002	M6800022-H6033654	12	0.916667	0.0833333	0	0.834782	18598004	874615	1533532	86591.4	0	0	0.890212	-19.4863	0.844129	-20.1349	CTG
1002	M6800024-H6033656	12	1	0	0	0.820849	17963738	896913	1578603	85046.1	0	0	0.866329	-17.2147	0.806565	-16.9076	CTG
1002	M6800026-H6033658	12	1	0	0	0.845341	17536083	775681	1471497	84043.2	0	0	0.901461	-23.6329	0.830096	-19.1098	CTG
1002	M6800028-H6033660	12	0.833333	0.166667	0	0.869038	18417992	634478	1602441	98683.4	0	0	0.889118	-22.8995	0.748971	-12.7294	CTG
1002	M6800030-H6033694	12	0.916667	0	0.0833333	0.757308	16116014	1.19798e+06	1532623	65939.6	0	0	0.783382	-12.8145	0.867178	-25.6339	CTG
1002	M6800032-H6033696	12	0.666667	0.333333	0	0.654203	20720018	2.00931e+06	1739970	130816	0	0	0.777224	-13.8386	0.435481	-5.49631	CTG
1002	M6800034-H6033698	12	1	0	0	0.781549	17308110	1.06246e+06	1600323	95846	0	0	0.815852	-12.7539	0.792457	-15.8173	CTG
1002	M6800036-H6033700	12	1	0	0	0.826271	17386632	802997	1546331	97658.2	0	0	0.837659	-15.6356	0.886327	-31.5055	CTG
1002	M6800038-H6033702	12	1	0	0	0.850458	17194523	689716	1579818	87541.6	0	0	0.845853	-16.5907	0.881154	-29.7192	CTG
1002	M6800040-H6033704	12	1	0	0	0.852256	17216181	708104	1585931	68052.1	0	0	0.902767	-24.1916	0.873978	-26.7577	CTG
1002	M6800042-H6033706	12	1	0	0	0.805958	16781165	919369	1420580	61930.5	0	0	0.8261	-13.0285	0.77619	-13.9372	CTG
1002	M6800044-H6033708	12	0.916667	0.0833333	0	0.834208	17744916	841138	1470770	82652.5	0	0	0.864856	-16.0961	0.912178	-39.913	CTG
1002	M6800046-H6033710	12	0.75	0.166667	0.0833333	0.818758	17858394	907715	1528836	87070.2	0	0	0.841611	-15.725	0.691215	-10.4082	CTG
1002	M6800048-H6033712	12	1	0	0	0.817755	17953025	926638	1485974	75351.1	0	0	0.830592	-19.008	0.728698	-11.8458	CTG
1002	M6800050-H6033714	12	0.916667	0.0833333	0	0.822	17847446	906361	1473658	71850.5	0	0	0.85944	-16.5268	0.830648	-19.1078	CTG
1002	M6800052-H6033716	12	0.916667	0.0833333	0	0.818213	17639573	941782	1469239	53687.1	0	0	0.843375	-13.2164	0.88097	-27.8458	CTG
1002	M6800054-H6033718	12	1	0	0	0.803735	17942619	990157	1574023	73254.8	0	0	0.827897	-13.4891	0.7949	-15.8101	CTG
1002	M6800056-H6033720	12	1	0	0	0.838789	16579571	746227	1476042	87692.8	0	0	0.860706	-18.8822	0.770935	-14.535	CTG
1004	M6800002-H6033602	12	0.666667	0.0833333	0.25	-1.90233	4531368	3.07515e+06	972602	81100.3	0	0	-1.50698	-0.854272	0.730787	-11.9034	CTG
1004	M6800004-H6033604	12	1	0	0	0.856052	15177749	648524	990267	33785.3	0	0	0.881277	-20.6502	0.899501	-31.7514	CTG
1004	M6800006-H6033606	12	1	0	0	0.917095	15701535	391686	1008112	27151.3	0	0	0.918679	-29.8704	0.858678	-22.0823	CTG
1004	M6800008-H6033608	12	0.916667	0.0833333	0	0.87792	15848763	582050	967265	36940.3	0	0	0.879501	-20.2434	0.892722	-30.1396	CTG
1004	M6800010-H6033610	12	1	0	0	0.909955	15762691	410005	983508	45750.7	0	0	0.935877	-37.7398	0.950963	-75.2792	CTG
1004	M6800012-H6033612	12	1	0	0	0.894679	15459422	488651	1008951	35884.3	0	0	0.940682	-41.7698	0.912092	-37.5099	CTG
1004	M6800014-H6033614	12	1	0	0	0.905923	15765924	423868	1000252	42675.1	0	0	0.90861	-33.8699	0.890767	-29.7351	CTG
1004	M6800016-H6033616	12	1	0	0	0.89678	15591766	469952	1003930	50682	0	0	0.952858	-56.5819	0.885868	-28.4011	CTG
1004	M6800018-H6033618	12	0.916667	0	0.0833333	0.878984	15215029	536445	955370	37584.1	0	0	0.918511	-30.0989	0.895812	-30.8964	CTG
1004	M6800020-H6033620	12	1	0	0	0.873119	15709194	588456	957595	36949.8	0	0	0.893395	-24.0648	0.824736	-18.18	CTG
1004	M6800022-H6033622	12	1	0	0	0.922877	15763356	338634	956043	41907.5	0	0	0.935486	-33.6969	0.859142	-22.3836	CTG
1004	M6800024-H6033624	12	1	0	0	0.914087	15879765	399609	937913	49671.9	0	0	0.955567	-59.1875	0.921136	-41.9721	CTG
1004	M6800026-H6033626	12	1	0	0	0.89175	16021254	523817	969234	31133	0	0	0.925363	-24.4721	0.883456	-27.0475	CTG
1004	M6800028-H6033628	12	1	0	0	0.852329	15717490	678998	971796	45047.4	0	0	0.911043	-26.4097	0.896557	-31.9085	CTG
1004	M6800030-H6033662	12	0.75	0	0.25	-1.29319	15536728	8.61e+06	979634	466396	0	0	0.803588	-11.5007	0.580824	-7.3457	CTG
1004	M6800032-H6033664	12	0.916667	0.0833333	0	0.892341	15370429	478897	1008733	30536	0	0	0.951086	-46.1038	0.880103	-26.5434	CTG
1004	M6800034-H6033666	12	0.833333	0.0833333	0.0833333	0.83106	15201419	760534	1022794	31700.2	0	0	0.943614	-40.5282	0.915288	-38.5382	CTG
1004	M6800036-H6033668	12	1	0	0	0.898685	15792750	497034	979497	27554.7	0	0	0.890275	-21.254	0.913486	-37.0528	CTG
1004	M6800038-H6033670	12	1	0	0	0.892488	15642601	477895	991785	49328.3	0	0	0.88495	-20.146	0.895555	-31.3594	CTG
1004	M6800040-H6033672	12	0.916667	0.0833333	0	0.922089	15795838	344641	982608	37732.1	0	0	0.951248	-46.4686	0.931856	-48.479	CTG
1004	M6800042-H6033674	12	1	0	0	0.899368	15628034	459745	1012331	30787.9	0	0	0.908018	-23.0992	0.944657	-62.1094	CTG
1004	M6800044-H6033676	12	0.916667	0.0833333	0	0.928573	15326534	320579	990494	27650.4	0	0	0.947563	-45.5327	0.914538	-37.4674	CTG
1004	M6800046-H6033678	12	0.916667	0	0.0833333	0.868439	15500958	608508	986722	28116	0	0	0.888848	-18.2532	0.890089	-28.9737	CTG
1004	M6800048-H6033680	12	1	0	0	0.897733	15539175	454412	1003256	35678.8	0	0	0.913103	-26.6724	0.821673	-17.5227	CTG
1004	M6800050-H6033682	12	1	0	0	0.891028	15396342	492546	991954	48452.2	0	0	0.909718	-27.1622	0.809141	-16.3916	CTG
1004	M6800052-H6033684	12	0.916667	0.0833333	0	0.895054	15145500	460849	967660	29124	0	0	0.935818	-39.2821	0.894045	-30.1658	CTG
1004	M6800054-H6033686	12	0.916667	0.0833333	0	0.91425	15977545	401600	1003734	35094.4	0	0	0.943636	-39.8262	0.88897	-29.1341	CTG
1004	M6800056-H6033688	12	1	0	0	0.923667	15812505	351927	1013384	24323.4	0	0	0.926338	-30.0557	0.934593	-49.8891	CTG
1061	M6900002-T5494090	12	0.416667	0.583333	0	0.770805	0.6267	0.028446	0.1731	0.00637087	0	0	0.837302	-15.1865	0.654077	-9.9742	CTG
1061	M6900004-T5494096	12	0.416667	0.583333	0	0.72764	0.6348	0.0347028	0.1666	0.0068141	0	0	0.799445	-12.4893	0.775919	-17.0858	CTG
1061	M6900006-T5494102	12	0.166667	0.833333	0	0.636046	0.5855	0.0418427	0.1674	0.00892351	0	0	0.667783	-7.54804	0.731451	-14.4615	CTG
1062	M6900002-T5494092	12	0.75	0.25	0	0.74699	0.4467	0.0160949	0.1609	0.00813642	0	0	0.808957	-15.4217	0.821149	-23.3607	CTG
1062	M6900004-T5494098	12	0.333333	0.666667	0	0.723057	0.4471	0.0190161	0.1608	0.0071829	0	0	0.767377	-10.9986	0.782189	-19.1113	CTG
1062	M6900006-T5494106	12	0	1	0	0.462383	0.4185	0.0324065	0.1676	0.0120796	0	0	0.601833	-6.59801	0.734504	-15.7826	CTG
1063	M6900002-T5494094	12	0.333333	0.666667	0	0.692122	0.4392	0.0227675	0.1543	0.00697913	0	0	0.828361	-16.3217	0.762434	-17.0468	CTG
1063	M6900004-T5494100	12	0.0833333	0.916667	0	0.648428	0.4229	0.0225079	0.1588	0.00859069	0	0	0.710337	-9.36156	0.711458	-14.6852	CTG
1063	M6900006-T5494110	12	0	1	0	0.478019	0.4348	0.0201377	0.1611	0.02726	0	0	0.743515	-11.2846	0.592857	-10.0954	CTG
1081	M7000002-T5470782	3	1	0	0	0.86115	1314.15	57.8549	11.97	4.78067	0	0	0.919066	-28.525	0.880008	-28.525	CTG
1082	M7000002-T5470746	3	1	0	0	0.601407	5271.9	406.653	780.5	244.904	0	0	0.850655	-17.8453	0.77858	-17.8453	CTG
1083	M7000002-T5470774	3	1	0	0	0.785982	754.73	57.7175	13.47	5.32994	0	0	0.951272	-54.2677	0.927756	-54.2677	CTG
1084	M7000002-T5470778	3	1	0	0	0.937956	460.21	8.68504	4.73	0.879119	0	0	0.942368	-35.4735	0.914556	-35.4735	CTG
1085	M7000002-T5470780	3	1	0	0	0.924944	616.09	14.1903	4.79	1.18771	0	0	0.928006	-29.2184	0.893262	-29.2184	CTG
1086	M7000002-T5470776	3	1	0	0	0.92379	519.19	10.4435	14.05	4.70307	0	0	0.986697	-190.315	0.980277	-190.315	CTG
1101	M7200002-T5494082	12	0.583333	0.416667	0	0.642999	0.6441	0.0412721	0.1564	0.016217	0	0	0.716424	-8.71186	0.781519	-19.3044	CTG
1101	M7200004-T5494084	12	0.833333	0.166667	0	0.652281	0.7099	0.0379464	0.1788	0.0217274	0	0	0.745246	-10.1834	0.59052	-9.84954	CTG
1102	M7200002-T5494086	12	0.833333	0.166667	0	0.624319	0.6692	0.0352961	0.1757	0.0254502	0	0	0.737994	-10.5993	0.723473	-15.3259	CTG
1102	M7200004-T5494134	12	0.916667	0.0833333	0	0.775167	0.6752	0.0269603	0.1671	0.0108887	0	0	0.793938	-13.0381	0.783875	-19.3451	CTG
1103	M7200002-T5494136	12	0.666667	0.333333	0	0.637988	0.4837	0.0277078	0.1671	0.0102391	0	0	0.711939	-9.01561	0.592839	-9.1833	CTG
1103	M7200004-T5494132	12	0.833333	0.0833333	0.0833333	0.681321	0.4817	0.0207379	0.1745	0.0117682	0	0	0.743164	-11.3288	0.686978	-13.5394	CTG
1104	M7200002-T5494082	12	0.166667	0.0833333	0.75	-99.6269	4451.25	422.952	4558.87	668.687	0	0	-16.8669	-0.21034	-19.242	-0.200693	CTG
1104	M7200004-T5494084	12	0.0833333	0.333333	0.583333	-18.06	4392.04	386.792	4640.19	731.03	0	0	-6.41391	-0.407989	-4.94721	-0.704637	CTG
1105	M7200002-T5494086	12	0	0.5	0.5	-4.02273	4079.56	332.206	4653.58	518.332	0	0	-2.13422	-0.955016	-4.67252	-0.732759	CTG
1105	M7200004-T5494134	12	0.0833333	0.166667	0.75	-2.10288	3927.77	345.842	4581.79	314.965	0	0	-1.21795	-1.44693	-6.0486	-0.600407	CTG
1106	M7200002-T5494136	12	0.0833333	0.75	0.166667	-0.672466	3627.42	355.906	4787.84	313.965	0	0	-0.266733	-2.32262	-0.744376	-2.42631	CTG
1106	M7200004-T5494132	12	0.166667	0.666667	0.166667	-0.910108	3615.91	295.048	4798.43	390.558	0	0	-0.153007	-2.40061	-0.719381	-2.46249	CTG
1115	M7300002-T5507232	12	1	0	0	0.543871	31062.1	4321.32	656.139	111.556	0	0	0.799397	-10.728	0.600153	-7.65055	CTG
1115	M7300004-T5507230	11	1	0	0	0.174765	35000.1	8680.42	708.23	150.112	0	0	0.783498	-9.41322	0.856174	-21.9719	CTG
1115	M7300006-T5507228	11	1	0	0	0.681429	34669.5	3378.55	708.212	72.343	0	0	0.781705	-9.57285	0.719106	-10.8573	CTG
1115	M7300008-T5507226	11	1	0	0	0.030526	32396.3	9319.22	661.907	167.895	0	0	0.675727	-6.37412	0.707174	-10.5396	CTG
1116	M7300002-T5507224	12	1	0	0	0.726316	38888.1	3310.25	852.588	167.678	0	0	0.809713	-11.2164	0.882954	-27.2072	CTG
1116	M7300004-T5507222	11	1	0	0	0.797724	39211.8	2524.25	821.634	50.3233	0	0	0.849206	-13.8257	0.747671	-12.0758	CTG
1116	M7300006-T5507220	11	0.909091	0	0.0909091	0.814355	38732	2304.76	798.521	44.4041	0	0	0.86548	-16.2645	0.860808	-22.0013	CTG
1116	M7300008-T5507216	11	1	0	0	0.783562	39840.4	2754.1	826.961	52.7143	0	0	0.853401	-14.2339	0.835364	-18.7163	CTG
1117	M7300002-T5507240	12	0.916667	0.0833333	0	-1.34857	20295.2	9386.17	744.625	2692.85	0	0	0.117913	-2.44988	0.628538	-9.25886	CTG
1117	M7300004-T5507238	12	1	0	0	-1.83384	20501.9	10375	768.337	3455.7	0	0	-0.0310848	-1.98286	0.697598	-11.6379	CTG
1117	M7300006-T5507236	12	0.833333	0	0.166667	-2.02163	23991.7	10842.1	934.805	5968.37	0	0	0.366812	-3.46767	0.55362	-7.76882	CTG
1117	M7300008-T5507234	12	1	0	0	-1.77418	22299.8	10317.5	803.146	4760.04	0	0	0.156935	-2.45872	0.77907	-17.4177	CTG
1118	M7300002-T5511366	12	1	0	0	-2.00777	40675.5	3761.01	30469.5	20930.5	0	0	-7.9752	-1.06743	-1.59142	-1.3155	CTG
1118	M7300004-T5507214	12	1	0	0	-2.40706	35957.3	5007.23	17021.7	15731	0	0	-1.86576	-1.88964	-0.775158	-2.21547	CTG
1118	M7300006-T5507218	12	0.916667	0	0.0833333	-2.6515	39595.6	5430.22	31027.8	21403.2	0	0	-9.72034	-0.979492	-1.53513	-1.27063	CTG
1118	M7300008-T5507212	12	1	0	0	-1.99363	40457.2	3311.77	2672.69	23763.3	0	0	0.694435	-9.55548	0.699209	-14.0169	CTG
1119	M7300002-T5507194	12	0.916667	0	0.0833333	-0.451493	5932.59	2526.54	129.013	29.8473	0	0	0.0934313	-2.2589	0.469442	-5.73384	CTG
1119	M7300004-T5507186	11	0.909091	0	0.0909091	-1.12808	4915.44	3283.03	110.965	35.0287	0	0	-0.837894	-1.10534	0.589437	-7.54378	CTG
1119	M7300006-T5507184	11	0.909091	0	0.0909091	-0.0414367	12449.6	3800.88	214.059	61.2002	0	0	0.60928	-5.11361	0.512628	-6.32296	CTG
1119	M7300008-T5511364	11	0.818182	0.0909091	0.0909091	-0.958196	11243.5	5852.41	197.915	76.2425	0	0	0.137253	-2.38591	0.587124	-7.54443	CTG
1120	M7300002-T5507198	12	1	0	0	0.753102	22890.8	1815.34	436.592	34.4018	0	0	0.819212	-11.8042	0.710085	-10.5229	CTG
1120	M7300004-T5507200	11	1	0	0	0.785702	22433	1542.2	418.257	30.334	0	0	0.819459	-11.301	0.833385	-18.5235	CTG
1120	M7300006-T5507202	11	1	0	0	0.742149	21438.5	1780.23	413.813	34.4861	0	0	0.786009	-9.71494	0.787371	-14.4564	CTG
1120	M7300008-T5511362	11	1	0	0	0.664366	22142.5	2291.31	401.886	49.4891	0	0	0.740475	-7.65612	0.791286	-14.7835	CTG
1121	M7300002-T5507192	12	1	0	0	-4.03855	991.701	2851.47	144.065	666.976	0	0	-2.4354	-0.645912	0.0969602	-3.47232	CTG
1121	M7300004-T5507190	12	1	0	0	-3.65389	693.932	2577.04	90.3041	242.952	0	0	-2.2263	-0.688994	0.217586	-3.98323	CTG
1121	M7300006-T5507188	12	0	0	1	-3.4499	2979.36	3531.25	174.944	1441.07	0	0	-2.09971	-0.674976	-24.881	-0.163789	CTG
1121	M7300008-T5507182	12	1	0	0	-2.01139	3249.88	2998.24	141.337	238.378	0	0	-1.87152	-0.713505	0.513383	-6.54943	CTG
1122	M7300002-T5507204	12	0.916667	0	0.0833333	-3.77791	18186.6	3288.25	13844.4	10666.8	0	0	-9.44981	-0.980931	-1.73672	-1.33913	CTG
1122	M7300004-T5507206	12	1	0	0	-3.66162	18640.3	3736.14	1641.16	12535.2	0	0	0.423331	-5.03578	0.530132	-8.84393	CTG
1122	M7300006-T5507208	12	0.583333	0.0833333	0.333333	-4.97125	15780.7	3935.67	14202	10179.8	0	0	-28.7904	-0.725754	-3.37154	-0.832828	CTG
1122	M7300008-T5511360	12	0.916667	0	0.0833333	-3.99137	19801.2	3535.65	18435.7	12880.5	0	0	-43.3105	-0.718134	-2.02161	-1.06372	CTG
1171	M7300002-T5516756	8	1	0	0	0.691179	529.57	51.2631	13.24	2.40017	0	0	0.788275	-10.4449	0.76106	-13.3258	CTG
1201	M7500002-T5516194	35	1	0	0	-7.19424	8883.66	698.494	8247.93	714.306	0	0	-3.87199	-0.555744	-0.843327	-2.29632	CTG
1201	M7500004-T5516196	35	0.942857	0.0571429	0	-6.69348	8821.11	581.443	8390.31	566.711	0	0	-5.71569	-0.403142	-1.11919	-1.98494	CTG
1201	M7500006-T5516198	35	0.971429	0.0285714	0	-12.5056	8852.23	762.345	8571.9	581.526	0	0	-11.3947	-0.238542	-1.0199	-2.08928	CTG
1201	M7500008-T5516200	35	1	0	0	-39.5848	9122.64	636.101	9054.57	636.882	0	0	-40.9238	-0.0745527	-1.69315	-1.5584	CTG
1201	M7500010-T5516228	35	0.942857	0.0571429	0	-17.4125	8516.34	608.919	8753.24	688.129	0	0	-12.6538	-0.201476	-1.97353	-1.42531	CTG
1201	M7500012-T5516216	35	1	0	0	-5.17207	9020.32	680.729	9883.97	764.193	0	0	-2.75988	-0.760664	-3.771	-0.889089	CTG
1201	M7500014-T5516230	33	0.969697	0.030303	0	-7.40173	8549.43	520.615	9137.37	665.877	0	0	-4.02073	-0.527181	-2.08236	-1.37642	CTG
1201	M7500016-T5516220	35	0.942857	0.0571429	0	-5.39304	9018.05	591.019	9572.22	659.642	0	0	-5.16996	-0.452261	-3.81101	-0.881427	CTG
1201	M7500018-T5516218	35	0.857143	0.142857	0	-116.813	8933.13	633.165	9030.21	593.35	0	0	-29.1786	-0.0996283	-1.21032	-1.9079	CTG
1201	M7500020-T5516232	35	0.914286	0.0857143	0	-76.2867	8827.49	560.176	8935.12	527.879	0	0	-21.7073	-0.134826	-1.11235	-2.00536	CTG
1201	M7500022-T5516182	35	1	0	0	-105.798	8990.09	599.891	8940.41	619.911	0	0	-57.6176	-0.0311415	-1.4598	-1.71508	CTG
1201	M7500024-T5516234	35	0.971429	0.0285714	0	-58.3661	8943.96	588.773	8781.53	648.187	0	0	-15.8991	-0.180742	-1.38905	-1.76909	CTG
1201	M7500026-T5506894	35	0.942857	0.0571429	0	-7.23149	8873.11	643.37	9293.52	622.118	0	0	-6.37854	-0.362624	-2.46558	-1.21375	CTG
1201	M7500028-T5506892	11	1	0	0	-7.53387	9200.46	637.645	9642.41	587.459	0	0	-5.24716	-0.451862	-1.86901	-1.45732	CTG
1201	M7500030-T5516184	35	1	0	0	-11.842	8900.14	559.771	9301.96	790.535	0	0	-6.43077	-0.359666	-2.76162	-1.11907	CTG
1201	M7500032-T5516236	35	1	0	0	-31.7074	8757.73	632.658	8975.5	566.85	0	0	-10.2131	-0.26327	-1.89019	-1.46524	CTG
1201	M7500034-T5516188	35	0.971429	0.0285714	0	-26.3863	8996.59	707.495	8993.8	517.479	0	0	-1063.73	-0.00401705	-1.57152	-1.62267	CTG
1201	M7500036-T5516186	35	1	0	0	-2.16185	8980.32	697.341	10409.8	750.562	0	0	-1.32098	-1.28824	-9.01091	-0.422496	CTG
1201	M7500038-T5516212	35	1	0	0	-59.2454	10063.2	656.413	10115.8	569.909	0	0	-54.7457	-0.0658656	-2.80771	-1.08652	CTG
1201	M7500040-T5516214	35	0.942857	0.0571429	0	-12.8853	9818.88	669.896	10124.3	672.888	0	0	-9.55685	-0.299444	-2.67493	-1.15153	CTG
1201	M7500042-T5506910	35	0.942857	0.0571429	0	-6.77968	9389.87	604.993	9874.58	653.724	0	0	-4.82172	-0.474394	-3.86352	-0.86949	CTG
1201	M7500044-T5506908	35	1	0	0	-55.5548	9570.7	585.25	9636.17	587.44	0	0	-40.5959	-0.0548242	-2.06154	-1.36686	CTG
1201	M7500046-T5506904	35	0.971429	0.0285714	0	-6.16858	9268.4	620.867	9658.6	550.791	0	0	-6.19707	-0.397533	-1.5672	-1.6523	CTG
1201	M7500048-T5506906	35	1	0	0	-3.73179	8734.34	686.941	9738.03	644.152	0	0	-2.40864	-0.801204	-2.18966	-1.33005	CTG
1201	M7500050-T5506900	35	1	0	0	-2.33569	8493.84	547.87	9509.75	601.774	0	0	-1.82928	-1.02628	-14.7326	-0.262382	CTG
1201	M7500052-T5506902	35	1	0	0	-3.41353	8704.28	664.476	9665.46	605.678	0	0	-2.34188	-0.852979	-5.07106	-0.663972	CTG
1201	M7500054-T5506896	35	1	0	0	-2.69019	8758.74	634.436	9856.3	661.299	0	0	-1.74769	-1.04906	-8.90128	-0.427527	CTG
1201	M7500056-T5506898	11	1	0	0	-2.16089	8677.1	533.139	9795.09	649.68	0	0	-1.63001	-1.11876	-31.3098	-0.131288	CTG
1202	M7500002-T5506890	35	0.971429	0	0.0285714	0.609086	25824.5	2824.78	1822.78	268.763	0	0	0.793919	-10.9105	0.816492	-18.8001	CTG
1202	M7500004-T5506992	35	0.971429	0.0285714	0	0.781448	25916.6	1544.52	1915.86	195.321	0	0	0.8259	-13.8237	0.727865	-12.0237	CTG
1202	M7500006-T5506980	35	1	0	0	0.787744	26626.6	1489.31	2111.78	225.781	0	0	0.82951	-13.7466	0.64907	-9.17104	CTG
1202	M7500008-T5506934	35	1	0	0	0.819459	25119.3	1165.36	1862.8	240.741	0	0	0.850876	-16.5558	0.728578	-12.5464	CTG
1202	M7500010-T5506988	35	1	0	0	0.817858	27080.3	1316.4	1962.28	206.994	0	0	0.841777	-14.6601	0.762419	-14.0534	CTG
1202	M7500012-T5506976	35	1	0	0	0.795345	27432.4	1501.66	2050.76	205.563	0	0	0.835865	-13.9946	0.776603	-15.0104	CTG
1202	M7500014-T5506932	34	1	0	0	0.828297	24888.5	1153.91	1880.75	206.304	0	0	0.859371	-16.9408	0.736875	-12.5707	CTG
1202	M7500016-T5506994	35	1	0	0	0.786654	26201.5	1564.52	1887.15	151.787	0	0	0.848427	-14.8613	0.780833	-14.8543	CTG
1202	M7500018-T5506974	35	1	0	0	0.825063	27725.1	1338.82	1974.55	171.39	0	0	0.851716	-15.2887	0.790413	-15.6771	CTG
1202	M7500020-T5506884	35	0.971429	0.0285714	0	0.796932	25447.6	1404.64	1807.01	188.706	0	0	0.844793	-14.6623	0.796721	-16.6442	CTG
1202	M7500022-T5506996	35	1	0	0	0.832241	26446.9	1147.36	2213.47	214.912	0	0	0.852963	-16.4661	0.719709	-11.909	CTG
1202	M7500024-T5506978	35	1	0	0	0.807093	27487.9	1367.45	2256.62	256.743	0	0	0.824449	-13.542	0.68547	-10.4705	CTG
1202	M7500026-T5506922	35	1	0	0	0.806569	26101.9	1349.16	2138.93	234.344	0	0	0.849919	-16.3739	0.782847	-15.7487	CTG
1202	M7500028-T5507000	11	1	0	0	0.841029	26831.5	1121.36	2111.06	171.958	0	0	0.861741	-17.7051	0.821461	-18.935	CTG
1225	M7400002-T5511472	35	0.114286	0.171429	0.714286	-18.4166	17281.3	1216.09	17097.7	1030.59	0	0	-28.5691	-0.091238	-1.73311	-1.48494	CTG
1225	M7400004-T5511474	35	0.514286	0.285714	0.2	0.552065	16814.8	1955.74	1462.51	278.133	0	0	0.630247	-6.13296	0.514531	-6.78051	CTG
1225	M7400006-T5511476	35	0.285714	0.285714	0.428571	0.513609	16213.4	2077.34	1448.08	310.805	0	0	0.590056	-5.7292	0.330629	-4.90631	CTG
1225	M7400008-T5511480	35	0.628571	0.285714	0.0857143	0.607895	17376.4	1828.63	1426.81	235.556	0	0	0.711207	-7.77033	0.506047	-6.59473	CTG
1225	M7400010-T5511482	35	0.714286	0.257143	0.0285714	0.534549	14822.3	1876.75	1137.93	237.963	0	0	0.640387	-6.44462	0.372201	-5.1857	CTG
1225	M7400012-T5511484	15	0.333333	0.4	0.266667	0.596872	17267.5	1764.08	1758.79	308.302	0	0	0.716818	-8.97424	0.738461	-14.3651	CTG
1225	M7400014-T5511486	35	0.485714	0.485714	0.0285714	0.460521	15331.5	2325.33	1268.14	201.244	0	0	0.582062	-5.28042	0.432779	-5.70761	CTG
1225	M7400016-T5511488	35	0.742857	0.228571	0.0285714	-0.209797	14960.6	1919.96	1624.52	3132.63	0	0	0.554853	-5.24024	0.587936	-8.69842	CTG
1225	M7400018-T5511490	35	0.685714	0.257143	0.0571429	0.529398	14653.3	1903.25	1180.62	211.974	0	0	0.63571	-6.27219	0.455245	-5.88528	CTG
1225	M7400020-T5511492	35	0.714286	0.285714	0	0.5501	14818.6	1948.06	1020.41	206.114	0	0	0.57616	-5.24642	0.295943	-4.50594	CTG
1225	M7400022-T5511494	35	0.685714	0.142857	0.171429	0.524447	15948.2	2040.04	1275.79	278.561	0	0	0.613195	-6.16871	0.412782	-5.59337	CTG
1225	M7400024-T5511496	35	0.171429	0.371429	0.457143	-12.4689	16954.7	1199.81	16350.9	1182.73	0	0	-6.6737	-0.394224	-0.961189	-2.1621	CTG
1225	M7400026-T5511498	35	0.628571	0.285714	0.0857143	-11.4463	17138.9	1219.89	16624.4	1551	0	0	-10.0506	-0.284881	-1.42209	-1.74926	CTG
1225	M7400028-T5511500	35	0.628571	0.0285714	0.342857	-23.9462	17997.9	1346.13	17654.4	1122.33	0	0	-14.4395	-0.188748	-1.24252	-1.88339	CTG
1225	M7400030-T5515162	35	0.485714	0.4	0.114286	-2.47327	15748.4	1779.97	10266.1	6982.64	0	0	-3.80791	-0.509521	-3.31913	-0.813181	CTG
1225	M7400032-T5515164	35	0.771429	0.2	0.0285714	-7.98701	14703.5	1942.47	13773.8	4058.63	0	0	-11.71	-0.243426	-2.2987	-1.21201	CTG
1225	M7400034-T5515166	35	0.542857	0.342857	0.114286	-20.4905	14690.9	2012.61	14032.2	2255.86	0	0	-11.4113	-0.243484	-2.33395	-1.26395	CTG
1225	M7400036-T5515168	35	0.4	0.542857	0.0571429	-21.8348	13910.7	2259.06	13644.8	1924.45	0	0	-37.6299	-0.0525437	-4.42563	-0.781241	CTG
1225	M7400038-T5515170	35	0.514286	0.4	0.0857143	-41.1821	14615.9	2487.62	13612.6	2061.38	0	0	-9.76798	-0.255976	-2.62487	-1.16921	CTG
1225	M7400040-T5515172	15	0.4	0.133333	0.466667	-20.3495	14690.8	3218.11	13458.6	2769.35	0	0	-9.15753	-0.268649	-8.57271	-0.430148	CTG
1225	M7400042-T5515176	35	0.342857	0.628571	0.0285714	0.531756	13269.3	1848.69	727.709	112.78	0	0	0.645654	-6.13641	0.543549	-6.91839	CTG
1225	M7400044-T5515178	35	0.514286	0.314286	0.171429	0.57272	14659	1814.47	957.816	133.702	0	0	0.693142	-7.33913	0.446254	-5.75622	CTG
1225	M7400046-T5515180	35	0.628571	0.314286	0.0571429	0.608917	14922.1	1635.73	1072.83	177.394	0	0	0.724083	-8.06826	0.516899	-6.74444	CTG
1225	M7400048-T5515182	35	0.857143	0.0857143	0.0571429	0.475471	13885.1	2078.33	1055.57	176.716	0	0	0.574922	-5.28868	0.459219	-5.93088	CTG
1225	M7400050-T5515184	35	0.257143	0.514286	0.228571	-18.174	15298.7	2102.97	15101.4	2150.12	0	0	-46.6406	-0.0249706	-2.30957	-1.28168	CTG
1225	M7400052-T5515190	35	0.342857	0.571429	0.0857143	-15.8442	17938.7	1309.82	17353.4	1365.26	0	0	-10.2502	-0.255002	-2.30101	-1.27773	CTG
1284	M8000002-T5513036	12	1	0	0	-0.31674	1003.97	169.456	0	0	2238.39	358.743	NA	-2.75746	-0.365676	-2.72449	CCG
1284	M8000004-T5513038	12	1	0	0	-0.0757634	1094.99	184.032	0	0	2777.67	399.127	NA	-3.30155	-0.294415	-3.1081	CCG
1284	M8000006-T5513040	12	0.916667	0	0.0833333	-0.155403	751.415	162.607	0	0	2149.69	369.605	NA	-2.88974	-0.345552	-2.74967	CCG
1284	M8000008-T5513022	11	0.909091	0	0.0909091	-0.0269685	813.087	128.986	0	0	2448.42	418.557	NA	-2.76462	-0.304479	-2.61788	CCG
1284	M8000010-T5513024	12	0.833333	0	0.166667	0.0310099	825.668	117.877	0	0	2383.66	420.607	NA	-3.09593	-0.267585	-2.96763	CCG
1284	M8000016-T5513030	12	1	0	0	0.0575711	755.932	100.359	0	0	2510.09	444.673	NA	-3.22645	-0.0175906	-3.19171	CCG
1284	M8000018-T5513032	11	1	0	0	-0.105718	723.245	89.5467	0	0	2026.48	380.839	NA	-3.07422	-0.225912	-2.87696	CCG
1284	M8000020-T5513034	12	1	0	0	-0.0109016	688.515	109.554	0	0	2296.76	401.359	NA	-3.16207	-0.277102	-3.00678	CCG
1286	M8000002-T5513042	12	1	0	0	0.753925	22952.5	1311.51	3636.66	263.438	0	0	0.813793	-12.9937	0.705023	-11.7447	CTG
1286	M8000004-T5513044	12	1	0	0	0.71145	23747.7	1359.5	4209.24	510.363	0	0	0.796621	-13.8415	0.73701	-14.3988	CTG
1286	M8000006-T5513046	12	1	0	0	0.740264	23241.6	1480.44	3783.91	262.543	0	0	0.769849	-10.5614	0.719848	-12.5434	CTG
1286	M8000008-T5513048	11	1	0	0	0.777604	23721.2	1138.12	4275.16	297.396	0	0	0.843582	-16.5737	0.748143	-14.502	CTG
1286	M8000010-T5513050	12	1	0	0	0.693445	22593.2	1228.62	5620.28	501.35	0	0	0.75287	-10.733	0.697652	-12.7437	CTG
1286	M8000012-T5513052	12	1	0	0	0.727234	23835.1	1499.19	4450.57	322.974	0	0	0.756014	-10.1446	0.726298	-13.1285	CTG
1286	M8000014-T5513054	12	1	0	0	0.701531	23370.2	1449.92	4464.58	424.915	0	0	0.755745	-9.88776	0.798362	-20.1054	CTG
1286	M8000016-T5513056	11	1	0	0	0.757317	24047.3	1226.11	4885.4	337.075	0	0	0.775442	-11.0226	0.760933	-15.618	CTG
1301	M7900002-T5512034	35	0.4	0.571429	0.0285714	0.699477	8614.17	806.132	186.21	18.8723	0	0	0.819365	-11.7585	0.672521	-9.3671	CTG
1301	M7900004-T5512030	35	0.742857	0.171429	0.0857143	0.770934	8454.27	603.496	180.961	18.784	0	0	0.809932	-11.1789	0.734173	-11.5881	CTG
1301	M7900006-T5512018	35	0.771429	0.228571	0	0.713271	8466.24	755.781	173.864	19.7037	0	0	0.749292	-8.28037	0.666995	-9.21607	CTG
1301	M7900008-T5512028	35	0.685714	0.314286	0	0.712011	8807.52	782.97	176.964	24.2385	0	0	0.776595	-9.31299	0.677184	-9.55328	CTG
1301	M7900010-T5512036	35	0.342857	0.628571	0.0285714	0.752013	9041.43	693.686	192.712	16.7283	0	0	0.868824	-16.9753	0.745039	-12.0439	CTG
1301	M7900012-T5512012	35	0.457143	0.314286	0.228571	0.600576	7836.72	975.344	165.567	14.7408	0	0	0.789695	-9.75007	0.826819	-17.9014	CTG
1301	M7900014-T5512024	34	0.705882	0.235294	0.0588235	0.74747	8583.67	682.164	178.843	16.5619	0	0	0.777018	-9.13481	0.787372	-14.5953	CTG
1301	M7900016-T5512026	35	0.942857	0.0571429	0	0.769613	9311.18	665.604	190.824	18.1468	0	0	0.839897	-13.0717	0.813303	-16.6753	CTG
1301	M7900018-T5512032	35	0.685714	0.285714	0.0285714	0.766593	8911.25	662.611	192.074	14.0618	0	0	0.817273	-12.2174	0.864789	-22.9944	CTG
1301	M7900020-T5512014	35	0.8	0.171429	0.0285714	0.692592	9489.58	900.59	194.18	20.8832	0	0	0.78903	-9.78931	0.748107	-12.2867	CTG
1301	M7900022-T5512020	35	0.771429	0.2	0.0285714	0.689741	9650.54	924.966	197.853	23.1394	0	0	0.76769	-9.06162	0.797914	-15.4699	CTG
1301	M7900024-T5512022	35	0.742857	0.257143	0	0.715506	9616.93	835.893	186.867	29.4685	0	0	0.809469	-10.7536	0.857138	-22.5135	CTG
1301	M7900026-T5512016	35	0.685714	0.285714	0.0285714	0.685813	9190.84	908.15	193.537	19.0944	0	0	0.800982	-10.469	0.720749	-10.968	CTG
1301	M7900028-T5512038	11	0.727273	0.272727	0	0.689559	8657.99	837.646	192.699	20.3311	0	0	0.784572	-9.35969	0.803663	-15.8466	CTG
1361	M8100002-T5514790	35	0.6	0.285714	0.114286	0.719285	7760.36	698.363	154.387	13.7805	0	0	0.793245	-10.2709	0.693309	-10.0029	CTG
1361	M8100004-T5514788	35	0.342857	0.485714	0.171429	0.652303	8725.16	964.368	175.194	21.5692	0	0	0.702612	-6.93787	0.387418	-4.97212	CTG
1361	M8100006-T5514786	35	0.428571	0.485714	0.0857143	0.618455	8187.61	991.492	162.953	20.4113	0	0	0.735023	-7.87772	0.719896	-11.0786	CTG
1361	M8100008-T5514784	35	0.428571	0.485714	0.0857143	0.570711	8264.05	1134.03	166.983	23.969	0	0	0.607833	-5.39182	0.625826	-8.239	CTG
1361	M8100010-T5514782	35	0.571429	0.371429	0.0571429	0.465797	7380.66	1235.24	140.409	21.3127	0	0	0.650467	-6.19863	0.535712	-6.5499	CTG
1361	M8100012-T5514780	35	0.657143	0.342857	0	-0.27762	6701.92	2458.5	136.563	28.5344	0	0	0.427665	-3.58088	0.594105	-7.50247	CTG
1361	M8100014-T5514778	35	0.714286	0.257143	0.0285714	-0.0335026	7838.34	2390.85	154.413	32.6001	0	0	0.69945	-6.9895	0.717332	-10.9721	CTG
1361	M8100016-T5514776	35	0.542857	0.371429	0.0857143	0.594478	8518.95	1081.39	174.282	20.773	0	0	0.767591	-9.41315	0.637278	-8.45243	CTG
1361	M8100018-T5514774	35	0.485714	0.371429	0.142857	-0.158657	7649.64	2566.35	148.362	32.9647	0	0	0.444832	-3.79615	0.667458	-9.27676	CTG
1361	M8100020-T5514772	35	0.514286	0.4	0.0857143	-1.02605	7026.05	3748.62	137.608	41.0358	0	0	0.17875	-2.45604	0.635011	-8.52464	CTG
1361	M8100022-T5514720	35	0.685714	0.314286	0	-1.44833	4346.28	3144.06	87.7279	44.058	0	0	-1.21559	-0.842245	0.677571	-10.179	CTG
1361	M8100024-T5514718	35	0.6	0.285714	0.114286	0.437401	8489.43	1450.32	162.178	24.2102	0	0	0.673597	-6.69526	0.650937	-8.87104	CTG
1361	M8100026-T5514716	35	0.514286	0.4	0.0857143	-1.11103	6807.2	3860.17	137.527	38.4035	0	0	-0.109054	-1.87376	0.630963	-8.4088	CTG
1361	M8100028-T5514714	35	0.428571	0.428571	0.142857	-1.3728	6434.74	3879.64	136.878	46.6563	0	0	-0.0500139	-1.6637	0.738003	-12.1561	CTG
1361	M8100030-T5514712	35	0.714286	0.228571	0.0571429	0.144783	8810.24	2271.74	174.899	33.4483	0	0	0.62446	-5.58648	0.622641	-8.16049	CTG
1361	M8100032-T5514800	35	0.514286	0.342857	0.142857	-0.774923	7305.43	3539.42	151.693	43.7431	0	0	0.0987842	-2.15472	0.420812	-5.33942	CTG
1361	M8100034-T5514798	35	0.628571	0.314286	0.0571429	0.437183	8645.42	1485.3	182.125	24.5988	0	0	0.744278	-7.92257	0.577019	-7.20124	CTG
1361	M8100036-T5514796	35	0.542857	0.457143	0	-0.00922389	8197.59	2448.7	165.038	33.1906	0	0	0.532636	-4.4198	0.468456	-5.7636	CTG
1361	M8100038-T5514794	35	0.6	0.371429	0.0285714	-0.294986	8716.66	3260.26	182.64	47.0627	0	0	0.331436	-3.08427	0.618972	-8.12377	CTG
1361	M8100040-T5514792	35	0.142857	0.6	0.257143	-3.02934	312.726	3889.53	77.9254	48.8005	0	0	-2.81076	-0.622435	0.649075	-9.02857	CTG
1361	M8100042-T5514754	35	0.485714	0.485714	0.0285714	-1.63096	5548.22	4031.68	136.261	47.8019	0	0	-1.1464	-0.948129	0.663521	-9.42384	CTG
1361	M8100044-T5514752	35	0.6	0.4	0	-2.75653	1102.92	3187.41	78.8481	44.1188	0	0	-2.14825	-0.672036	0.634208	-8.61952	CTG
1361	M8100046-T5514770	35	0.342857	0.542857	0.114286	0.101169	9135.82	2465.27	184.234	33.1503	0	0	0.591729	-5.0614	0.751896	-12.4889	CTG
1361	M8100048-T5514768	35	0.4	0.485714	0.114286	-1.78879	4125.14	3299.93	89.6546	44.5372	0	0	-1.59004	-0.722865	0.479013	-5.96923	CTG
1361	M8100050-T5514766	35	0.4	0.571429	0.0285714	-2.27543	2450.72	3850.76	86.3014	54.251	0	0	-2.0718	-0.670555	0.40297	-5.2549	CTG
1361	M8100052-T5514740	35	0.4	0.571429	0.0285714	0.00825228	10841.3	3194.99	210.703	54.4711	0	0	0.282402	-2.97145	0.405353	-5.17068	CTG
1361	M8100054-T5514738	35	0.314286	0.657143	0.0285714	-1.18551	7486.15	4607.59	148.378	56.5877	0	0	-0.665187	-1.25088	0.493712	-6.14769	CTG
1361	M8100056-T5514736	35	0.0285714	0.942857	0.0285714	-2.03057	3953.84	4025.13	94.6869	48.9476	0	0	-1.96463	-0.689572	0.398809	-5.10897	CTG
1361	M8100058-T5514734	35	0.4	0.428571	0.171429	-2.60522	718.485	1383.39	45.1968	30.6967	0	0	-2.09674	-0.671679	0.661732	-9.30867	CTG
1361	M8100060-T5514732	35	0	0.142857	0.857143	-0.598816	6485.76	2843.4	140.678	42.3408	0	0	0.246499	-2.52996	0.592444	-7.76461	CTG
1361	M8100062-T5514730	35	0.285714	0.542857	0.171429	-1.41008	3768.8	2460.15	90.3776	25.1667	0	0	-0.971328	-1.03778	0.228677	-3.93487	CTG
1361	M8100064-T5514728	35	0.171429	0.8	0.0285714	-2.16268	1822.78	2440.46	76.4093	46.2649	0	0	-2.09561	-0.672382	0.502678	-6.391	CTG
1361	M8100066-T5514726	35	0.142857	0.857143	0	-1.51696	2320.4	2103	78.6266	32.216	0	0	-1.86647	-0.709221	0.758776	-12.9873	CTG
1361	M8100068-T5514724	35	0.771429	0.228571	0	-0.00191216	7387.71	2209.48	145.752	32.9537	0	0	0.461451	-3.9133	0.799306	-15.8699	CTG
1361	M8100070-T5514722	35	0.657143	0.342857	0	-1.2575	4562.89	2966.36	105.063	37.7147	0	0	-0.835414	-1.11547	0.708725	-10.9826	CTG
1361	M8100072-T5514700	35	0.0857143	0.685714	0.228571	-2.9658	585.175	4411.79	89.4625	50.1051	0	0	-2.33699	-0.642132	0.218842	-3.90062	CTG
1361	M8100074-T5514698	35	0.8	0.2	0	-0.0419307	6957.77	2128.47	139.535	24.518	0	0	0.468728	-3.80049	0.687568	-9.78012	CTG
1361	M8100076-T5514696	35	0.228571	0.714286	0.0571429	-1.85566	2588.13	2121.35	73.1167	37.7599	0	0	-1.79357	-0.691001	0.542158	-6.78154	CTG
1361	M8100078-T5514694	35	0.428571	0.542857	0.0285714	-0.830933	4795.15	2448.2	116.8	29.7622	0	0	-0.342614	-1.5973	0.568509	-7.19476	CTG
1361	M8100080-T5514692	35	0.571429	0.4	0.0285714	-1.70865	3990.36	3058.63	84.0737	46.342	0	0	-1.36541	-0.719566	0.703786	-11.0286	CTG
1361	M8100082-T5514690	35	0.142857	0.685714	0.171429	0.0495366	7339.58	2069.33	145.334	34.5988	0	0	0.365115	-3.30609	0.563272	-7.00305	CTG
1361	M8100084-T5514688	35	0.171429	0.828571	0	-1.9074	2022.1	2308.04	80.7773	41.8322	0	0	-2.05739	-0.677045	0.5105	-6.39806	CTG
1361	M8100086-T5514686	35	0.514286	0.485714	0	-1.35188	3803.25	2763.6	92.3077	34.9159	0	0	-1.0849	-0.953568	0.593017	-7.65443	CTG
1361	M8100088-T5514684	35	0.314286	0.685714	0	-1.1531	4304.51	2708.42	90.4306	32.4807	0	0	-0.555013	-1.13057	0.458643	-5.6914	CTG
1361	M8100090-T5514682	35	0.428571	0.457143	0.114286	0.46107	7190.21	1190.45	143.377	19.609	0	0	0.655556	-6.09697	0.546397	-6.67669	CTG
1361	M8100092-T5514764	35	0.4	0.6	0	-1.50728	3200.15	2473.02	81.9676	35.0679	0	0	-1.50829	-0.817323	0.581774	-7.43828	CTG
1361	M8100094-T5514762	35	0	0	1	-6.44139	12.4735	1.98672	11.109	1.50583	0	0	-4.70495	-0.47708	0.591134	-7.34853	CTG
1361	M8100096-T5514760	35	0	0	1	-3.87661	13.9917	6.41392	11.2747	1.08885	0	0	-2.75458	-0.681653	0.281013	-4.1757	CTG
1361	M8100098-T5514758	35	0.542857	0.371429	0.0857143	0.328211	8186.29	1694.3	163.079	28.2018	0	0	0.7302	-7.74328	0.605775	-7.80675	CTG
1361	M8100100-T5514756	35	0.2	0.742857	0.0571429	-1.92619	3385.99	3261.93	87.339	38.8458	0	0	-1.94032	-0.693577	0.60433	-7.93062	CTG
1361	M8100102-T5514710	35	0.4	0.6	0	-1.53024	5764.76	4045.43	136.657	49.7396	0	0	-0.936139	-1.056	0.681663	-10.0426	CTG
1361	M8100104-T5514708	35	0.714286	0.285714	0	0.111136	9265.04	2452.77	193.566	41.1527	0	0	0.50859	-3.93498	0.674336	-9.58125	CTG
1361	M8100106-T5514706	35	0.542857	0.457143	0	-1.16532	6945.62	4027.29	144.299	45.8587	0	0	-0.25036	-1.57301	0.67608	-9.81637	CTG
1361	M8100108-T5514704	35	0.4	0.6	0	-1.65695	5473.81	4043.54	136.298	47.8875	0	0	-1.04195	-0.850776	0.659168	-9.29918	CTG
1361	M8100110-T5514702	22	0.772727	0.227273	0	-0.0398891	9779.54	2992.29	209.555	45.5518	0	0	0.467231	-3.93395	0.671934	-9.46559	CTG
1382	M8200002-T5509190	35	0.857143	0.142857	0	0.834487	7282.87	357.261	237.686	28.588	0	0	0.888243	-19.2681	0.918391	-39.4209	CTG
1382	M8200004-T5509188	35	0.514286	0.4	0.0857143	0.843542	7449.74	337.981	233.859	33.9699	0	0	0.890785	-20.0249	0.858047	-22.2367	CTG
1382	M8200006-T5509186	35	0.771429	0.228571	0	0.846054	7499.88	333.175	231.453	36.7175	0	0	0.898783	-21.0192	0.885581	-28.0973	CTG
1382	M8200008-T5509184	35	0.942857	0.0571429	0	0.836864	7270.09	347.081	234.773	35.18	0	0	0.877051	-17.7438	0.855119	-21.6777	CTG
1382	M8200010-T5509182	35	0.914286	0.0857143	0	0.837538	7295	342.204	224.921	37.1738	0	0	0.864303	-16.8549	0.870246	-25.2769	CTG
1382	M8200012-T5509180	35	1	0	0	0.817718	6616.31	349.839	202.828	31.5881	0	0	0.855555	-15.7905	0.811401	-16.9003	CTG
1382	M8200014-T5509178	35	1	0	0	0.85022	6634.07	291.522	207.265	28.4423	0	0	0.875341	-17.4275	0.880108	-26.426	CTG
1382	M8200016-T5509176	35	0.942857	0.0571429	0	0.823314	7160.98	376.835	228.988	33.7402	0	0	0.851312	-14.1581	0.887657	-28.2424	CTG
1382	M8200018-T5509174	35	0.885714	0.114286	0	0.81922	7390.85	385.98	229.38	42.625	0	0	0.864609	-16.2041	0.829727	-18.6725	CTG
1382	M8200020-T5509168	35	0.828571	0.171429	0	0.814291	7428.17	407.764	233.73	33.1318	0	0	0.884754	-18.656	0.79974	-15.6532	CTG
1382	M8200022-T5509166	35	0.885714	0.114286	0	0.835176	7316.46	360.589	232.038	30.0012	0	0	0.867158	-16.0898	0.878983	-25.7181	CTG
1382	M8200024-T5509164	35	1	0	0	0.857567	7027.98	298.851	222.165	30.882	0	0	0.882839	-18.3162	0.913406	-37.5989	CTG
1382	M8200026-T5509162	35	0.828571	0.171429	0	0.785095	7641.94	490.993	249.214	36.5542	0	0	0.869171	-16.2557	0.843128	-19.899	CTG
1382	M8200028-T5471580	35	0.971429	0.0285714	0	0.806774	6502.19	385.874	146.685	18.7237	0	0	0.850956	-13.6126	0.8174	-16.793	CTG
1382	M8200030-T5471578	35	0.914286	0.0857143	0	0.813719	6123.04	343.144	129.46	20.8315	0	0	0.881345	-17.5908	0.876724	-25.4977	CTG
1382	M8200032-T5471576	35	0.971429	0.0285714	0	0.812293	6198.33	354.335	133.972	20.2951	0	0	0.837312	-13.1027	0.83869	-19.1145	CTG
1382	M8200034-T5471574	35	0	0.0857143	0.914286	-6.68441	174.173	1792.3	85.4598	23.7369	0	0	-0.334521	-1.75356	0.847235	-20.0822	CTG
1382	M8200036-T5471572	35	0.914286	0.0857143	0	0.857974	6462.27	279.447	139.053	19.3491	0	0	0.909618	-24.2026	0.822743	-17.4853	CTG
1382	M8200038-T5471570	35	0.771429	0.2	0.0285714	0.852165	6984.91	311.767	154.893	23.0122	0	0	0.889976	-19.0429	0.728235	-11.346	CTG
1382	M8200040-T5471568	35	0.771429	0.228571	0	0.821035	7334.8	398.796	166.016	22.7723	0	0	0.874894	-16.7802	0.854775	-21.6082	CTG
1382	M8200042-T5471566	35	0.914286	0.0857143	0	0.832118	7030.43	379.664	163.96	24.9947	0	0	0.876583	-17.1127	0.881154	-26.2827	CTG
1382	M8200044-T5471564	35	0.971429	0	0.0285714	0.814922	6270.14	355.82	141.705	21.0127	0	0	0.870269	-16.4536	0.889704	-28.1579	CTG
1382	M8200046-T5471562	35	0.8	0.2	0	0.811232	7157.5	417.347	159.334	21.6044	0	0	0.861563	-15.4723	0.807794	-16.0872	CTG
1382	M8200048-T5471560	35	0.971429	0.0285714	0	0.836801	6694.57	344.038	146.238	18.7402	0	0	0.876333	-16.6359	0.904758	-33.5687	CTG
1382	M8200050-T5471558	35	0.942857	0.0571429	0	0.834756	7304.06	364.743	167.302	30.2668	0	0	0.863868	-15.5559	0.864099	-22.9546	CTG
1382	M8200052-T5471556	35	0.885714	0.114286	0	0.875523	7384.33	273.979	163.263	21.7834	0	0	0.909214	-23.8634	0.902552	-32.3685	CTG
1382	M8200054-T5471554	35	0.971429	0.0285714	0	0.859666	6685.73	284.074	150.916	23.7812	0	0	0.913501	-25.1528	0.880603	-26.1687	CTG
1382	M8200056-T5471552	35	0.971429	0.0285714	0	0.848916	6832.15	317.061	148.204	18.8511	0	0	0.884927	-19.2794	0.85991	-22.1637	CTG
1382	M8200058-T5509100	35	0.942857	0.0571429	0	0.839488	7112.96	333.095	226.067	34.2107	0	0	0.891024	-19.2471	0.871985	-24.6394	CTG
1382	M8200060-T5509098	35	0.971429	0.0285714	0	0.854059	7073.84	301.121	223.535	35.0641	0	0	0.905259	-23.1578	0.875026	-25.2455	CTG
1382	M8200062-T5509096	35	1	0	0	0.826705	6931.65	353.865	224.18	33.0124	0	0	0.874238	-16.9937	0.884711	-27.5966	CTG
1382	M8200064-T5509094	35	0.885714	0.114286	0	0.828035	7372.01	370.567	243.312	45.3199	0	0	0.86136	-15.5173	0.893622	-30.5781	CTG
1382	M8200066-T5509092	35	0.828571	0.142857	0.0285714	0.836633	7613.44	365.416	245.284	40.1091	0	0	0.880476	-18.1247	0.831457	-18.7298	CTG
1382	M8200068-T5509090	35	0.885714	0.114286	0	0.804334	7597.41	437.084	243.772	35.3816	0	0	0.864805	-15.5202	0.820116	-17.489	CTG
1382	M8200070-T5509088	35	0.971429	0	0.0285714	0.816744	6784.57	368.64	214.555	32.4431	0	0	0.885069	-18.0656	0.849482	-20.8102	CTG
1382	M8200072-T5509086	35	0.771429	0.2	0.0285714	0.863357	7803.77	313.678	249.386	32.9691	0	0	0.900366	-21.9617	0.831023	-18.5622	CTG
1382	M8200074-T5509084	35	0.885714	0.114286	0	0.870622	7691.02	284.439	246.565	35.9828	0	0	0.90649	-22.8786	0.901501	-32.6168	CTG
1382	M8200076-T5509082	35	0.942857	0.0571429	0	0.8473	7522.8	335.405	246.913	37.4924	0	0	0.909781	-24.3066	0.849144	-20.75	CTG
1382	M8200078-T5509080	35	0.885714	0.114286	0	0.85224	7758.93	330.847	251.139	38.0175	0	0	0.913251	-24.7258	0.850427	-20.6831	CTG
1382	M8200080-T5509078	35	0.771429	0.228571	0	0.863483	7785.39	309.065	249.619	35.6659	0	0	0.907457	-23.0591	0.862382	-22.7235	CTG
1382	M8200082-T5509076	35	0.942857	0	0.0571429	0.75347	6891.5	515.524	215.639	33.0515	0	0	0.85328	-14.4736	0.855128	-22.1994	CTG
1382	M8200084-T5509074	35	0.914286	0.0857143	0	0.861965	7926.48	317.953	256.868	37.0083	0	0	0.907969	-23.1293	0.837776	-19.2502	CTG
1382	M8200086-T5509072	35	0.857143	0.142857	0	0.870248	7732.11	285.758	246.601	42.4608	0	0	0.909606	-23.2915	0.891913	-29.2973	CTG
1382	M8200088-T5471630	35	0.8	0.2	0	0.855258	7482.06	325.209	180.481	24.2833	0	0	0.903191	-22.1486	0.816201	-16.8805	CTG
1382	M8200090-T5471628	35	0.942857	0.0571429	0	0.854732	7683.16	338.247	191.8	24.4237	0	0	0.878427	-17.5841	0.89335	-29.5844	CTG
1382	M8200092-T5471626	35	0.857143	0.142857	0	0.828204	7891.28	406.575	199.743	23.9486	0	0	0.89149	-18.8266	0.891149	-28.8234	CTG
1382	M8200094-T5471624	35	0.971429	0.0285714	0	0.847715	6643.78	298.553	148.637	29.1597	0	0	0.896747	-22.4833	0.865246	-25.1551	CTG
1382	M8200096-T5471622	35	0.942857	0.0571429	0	0.843763	7567.49	355.525	192.304	31.9736	0	0	0.881685	-17.8066	0.871765	-24.4112	CTG
1382	M8200098-T5471620	35	0.771429	0.228571	0	0.834522	7892.4	389.733	203.484	31.7639	0	0	0.873273	-16.661	0.84846	-20.8286	CTG
1382	M8200100-T5471618	35	0.8	0.2	0	0.848058	7550.9	344.631	193.257	29.6973	0	0	0.880823	-18.1735	0.832491	-18.5364	CTG
1382	M8200102-T5471616	35	0.685714	0.314286	0	0.838149	7647.16	368.359	193.545	30.8894	0	0	0.879182	-18.1844	0.838732	-19.1978	CTG
1382	M8200104-T5471614	35	0.828571	0.0857143	0.0857143	0.830848	6822.96	346.262	172.715	25.7083	0	0	0.875555	-16.5182	0.861295	-22.3168	CTG
1382	M8200106-T5471612	35	0.942857	0.0571429	0	0.840533	6933.04	326.511	166.123	25.8016	0	0	0.886446	-19.3006	0.857389	-22.1989	CTG
1382	M8200108-T5509170	35	0.942857	0.0571429	0	0.846007	7151.6	323.501	228.164	34.052	0	0	0.893627	-20.145	0.866964	-23.6728	CTG
1382	M8200110-T5509172	22	1	0	0	0.864847	7885.94	313.529	258.484	30.4588	0	0	0.904028	-22.5299	0.870442	-24.6049	CTG
1423	M8900002-T5517562	35	0.0571429	0.742857	0.2	0.804269	2824.48	168.307	101.859	10.9823	0	0	0.834837	-13.2706	0.831093	-19.447	CTG
1423	M8900004-T5517564	35	0.485714	0.514286	0	0.834245	2938.19	143.554	106.91	12.6706	0	0	0.859027	-15.6762	0.782658	-14.7322	CTG
1423	M8900006-T5517566	35	0.485714	0.514286	0	0.828125	3097.89	150.22	129.931	19.0649	0	0	0.863112	-17.3827	0.835425	-20.9447	CTG
1423	M8900008-T5517568	35	0.314286	0.685714	0	0.863269	3110.84	123.634	127.212	12.5937	0	0	0.898253	-21.7764	0.767643	-13.66	CTG
1423	M8900010-T5517570	35	0.542857	0.457143	0	0.857125	3149.44	130.489	135.166	13.0498	0	0	0.899759	-22.8855	0.849924	-22.1842	CTG
1423	M8900012-T5517572	35	0.314286	0.685714	0	0.853159	3144.83	133.504	122.978	13.8503	0	0	0.894422	-21.7477	0.849403	-22.0914	CTG
1423	M8900014-T5517574	35	0.228571	0.657143	0.114286	0.820401	2943.73	158.803	113.799	10.1184	0	0	0.869176	-16.5667	0.817844	-17.7076	CTG
1423	M8900016-T5517576	35	0.257143	0.742857	0	0.807773	3133.59	178.429	128.986	13.6985	0	0	0.846835	-14.7365	0.776754	-14.493	CTG
1423	M8900018-T5517578	35	0.714286	0.285714	0	0.845879	3140.1	143.088	113.595	12.2204	0	0	0.88674	-19.3907	0.854334	-22.5897	CTG
1423	M8900020-T5517580	35	0.571429	0.4	0.0285714	0.832343	3129.48	154.908	124.03	13.5667	0	0	0.865825	-16.544	0.843901	-21.2875	CTG
1423	M8900022-T5517582	35	0.485714	0.514286	0	0.818331	3094.75	165.508	118.931	13.8916	0	0	0.857825	-14.5569	0.772428	-14.1767	CTG
1423	M8900024-T5517584	35	0.314286	0.657143	0.0285714	0.817941	3108.8	163.898	129.65	18.123	0	0	0.872747	-18.1876	0.841423	-21.5284	CTG
1423	M8900026-T5517586	35	0.228571	0.742857	0.0285714	0.787539	3094.66	193.99	121.149	14.6763	0	0	0.831706	-12.8995	0.821851	-18.3038	CTG
1423	M8900028-T5517588	35	0.428571	0.571429	0	0.840704	3049.35	140.903	123.886	15.3034	0	0	0.876022	-18.9145	0.818926	-18.4882	CTG
1423	M8900030-T5517590	35	0.542857	0.457143	0	0.852743	3062.79	133.756	112.546	10.5525	0	0	0.87594	-17.6954	0.811855	-16.9686	CTG
1423	M8900032-T5517592	35	0.314286	0.657143	0.0285714	0.804116	3106.74	181.307	109.013	12.4855	0	0	0.845299	-14.1593	0.823407	-18.5384	CTG
1423	M8900034-T5517594	35	0.4	0.542857	0.0571429	0.827268	3067.71	150.287	134.777	18.6821	0	0	0.861716	-16.4483	0.827468	-19.852	CTG
1423	M8900036-T5517596	35	0.314286	0.628571	0.0571429	0.838551	3114.38	145.052	129.134	14.465	0	0	0.861718	-15.982	0.790579	-15.5896	CTG
1423	M8900038-T5517598	35	0.228571	0.714286	0.0571429	0.823955	3007.48	155.809	120.015	11.5144	0	0	0.857139	-15.2361	0.821955	-17.9931	CTG
1423	M8900040-T5517600	35	0.314286	0.657143	0.0285714	0.809957	3065.03	164.239	128.683	21.107	0	0	0.841245	-14.5254	0.776821	-15.3527	CTG
1423	M8900042-T5517602	35	0.371429	0.628571	0	0.827409	3066.71	155.956	129.159	13.2262	0	0	0.879301	-18.2643	0.83594	-19.8802	CTG
1423	M8900044-T5517604	35	0.457143	0.542857	0	0.817205	3060.99	162.774	118.087	14.6271	0	0	0.860771	-16.3734	0.773356	-14.4457	CTG
1423	M8900046-T5517606	35	0.685714	0.314286	0	0.845793	3127.3	141.324	118.485	12.6799	0	0	0.871189	-17.0904	0.822455	-18.4364	CTG
1423	M8900048-T5517608	35	0.371429	0.6	0.0285714	0.810597	3059.64	174.691	110.491	11.5514	0	0	0.831737	-12.138	0.769541	-13.6551	CTG
1423	M8900050-T5517610	35	0.228571	0.714286	0.0571429	0.834222	2956.49	144.597	108.643	13.3653	0	0	0.865607	-16.4633	0.814582	-17.8268	CTG
1423	M8900052-T5517612	35	0.142857	0.8	0.0571429	0.827312	2990.88	152.702	107.286	12.0074	0	0	0.888568	-20.2868	0.83317	-19.5681	CTG
1423	M8900054-T5517614	35	0.171429	0.771429	0.0571429	0.830025	3053.39	154.992	106.909	11.7913	0	0	0.875495	-17.2178	0.796996	-15.813	CTG
1423	M8900056-T5517616	35	0.142857	0.857143	0	0.82588	3070.49	157.024	115.198	14.1447	0	0	0.874517	-17.7256	0.806196	-16.7983	CTG
1423	M8900058-T5517618	35	0.285714	0.714286	0	0.85214	3173.28	137.805	114.623	12.7883	0	0	0.887908	-19.6989	0.806053	-16.9902	CTG
1423	M8900060-T5517620	35	0.457143	0.514286	0.0285714	0.828231	3086.92	154.949	112.317	15.0468	0	0	0.867751	-16.9951	0.78688	-15.2746	CTG
1423	M8900062-T5517622	35	0.342857	0.628571	0.0285714	0.767988	3177.77	216.614	133.701	16.7268	0	0	0.828478	-12.8007	0.775537	-14.5863	CTG
1423	M8900064-T5517624	35	0.257143	0.714286	0.0285714	0.829771	3113.5	155.947	107.287	15.3144	0	0	0.8718	-17.6359	0.794231	-15.9337	CTG
1423	M8900066-T5517626	35	0.285714	0.685714	0.0285714	0.842611	3112.59	145.7	121.36	10.8719	0	0	0.872205	-17.2631	0.773299	-14.0588	CTG
1423	M8900068-T5517628	35	0.228571	0.771429	0	0.843124	3176.82	146.547	117.202	13.4018	0	0	0.86659	-16.8069	0.844039	-21.1197	CTG
1423	M8900070-T5517630	35	0.228571	0.742857	0.0285714	0.846618	3132.41	140.342	114.411	14.3203	0	0	0.860126	-15.9075	0.764889	-13.7819	CTG
1423	M8900072-T5517632	35	0.428571	0.571429	0	0.840928	3220.86	147.045	122.565	14.8832	0	0	0.889423	-19.9166	0.795815	-15.778	CTG
1423	M8900074-T5517634	35	0.342857	0.628571	0.0285714	0.812812	3013.43	170.226	111.379	10.5929	0	0	0.832742	-12.9436	0.816999	-17.5973	CTG
1423	M8900076-T5517636	35	0.314286	0.571429	0.114286	0.805707	3064.9	179.148	112.57	11.457	0	0	0.836946	-13.3429	0.697682	-10.3518	CTG
1423	M8900078-T5517638	35	0.514286	0.485714	0	0.831777	3146.1	156.354	119.11	13.3276	0	0	0.865267	-16.4438	0.793205	-15.5322	CTG
1423	M8900080-T5517640	35	0.4	0.6	0	0.813797	3116.05	174.522	111.71	10.1932	0	0	0.836405	-13.1058	0.824061	-18.3553	CTG
1423	M8900082-T5517642	35	0.228571	0.628571	0.142857	0.824308	2931.06	153.382	104.234	12.5665	0	0	0.851359	-14.6351	0.81905	-18.2988	CTG
1423	M8900084-T5517644	35	0.114286	0.685714	0.2	0.816188	2630.65	141.87	107.878	14.5482	0	0	0.866422	-17.8566	0.763394	-13.768	CTG
1423	M8900086-T5517646	35	0.142857	0.657143	0.2	0.794507	2715.69	164.669	118.945	13.7598	0	0	0.815895	-11.8716	0.761705	-13.4214	CTG
1423	M8900088-T5517648	35	0.0857143	0.857143	0.0571429	0.831091	3077.02	155.882	110.883	11.6664	0	0	0.877581	-18.6764	0.80881	-16.9431	CTG
1423	M8900090-T5517650	35	0.285714	0.714286	0	0.832177	3126.83	157.796	108.453	10.8574	0	0	0.861185	-15.9833	0.821247	-18.0558	CTG
1423	M8900092-T5517652	35	0.114286	0.8	0.0857143	0.825079	3030.62	158.943	109.341	11.2886	0	0	0.875337	-17.5729	0.80237	-16.1679	CTG
1423	M8900094-T5517654	35	0.171429	0.8	0.0285714	0.85245	3111.77	133.946	109.142	13.6113	0	0	0.892983	-21.0369	0.856316	-23.0458	CTG
1423	M8900096-T5517656	35	0.542857	0.457143	0	0.817609	3153.13	171.579	114.687	13.8995	0	0	0.842749	-14.3941	0.766784	-13.7534	CTG
1423	M8900098-T5517658	35	0.142857	0.828571	0.0285714	0.816588	3023.42	167.214	110.629	10.6085	0	0	0.848525	-14.1325	0.827409	-18.4561	CTG
1423	M8900100-T5517660	35	0.2	0.685714	0.114286	0.818533	3087.8	167.195	108.056	11.8894	0	0	0.856089	-15.4839	0.70917	-10.7276	CTG
1423	M8900102-T5517662	35	0.285714	0.628571	0.0857143	0.814513	3073.27	164.893	117.918	16.823	0	0	0.841072	-14.1187	0.826356	-19.4746	CTG
1423	M8900104-T5517664	35	0.314286	0.628571	0.0571429	0.844875	3083.24	140.79	115.425	13.6975	0	0	0.872221	-16.9813	0.817644	-17.6166	CTG
1423	M8900106-T5517666	35	0.371429	0.514286	0.114286	0.822988	3038.27	156.145	120.558	15.9913	0	0	0.840948	-14.0203	0.815065	-18.064	CTG
1423	M8900108-T5517668	35	0.314286	0.685714	0	0.854603	3049.7	133.411	108.479	10.987	0	0	0.909267	-25.6347	0.806228	-16.6298	CTG
1423	M8900110-T5517670	22	0.136364	0.863636	0	0.823202	2932.12	154.509	101.734	10.1313	0	0	0.863524	-16.4071	0.833498	-19.3178	CTG
1424	M8900002-T5510660	35	0.142857	0.857143	0	0.714973	4639.09	393.765	244.283	24.7674	0	0	0.765531	-9.17593	0.70321	-10.8507	CTG
1424	M8900004-T5510714	35	0.4	0.6	0	0.761891	4736.5	322.314	253.498	33.6781	0	0	0.802737	-11.532	0.593298	-7.87324	CTG
1424	M8900006-T5510670	35	0.485714	0.514286	0	0.718402	5010.31	415.82	247.722	31.7838	0	0	0.758752	-8.84624	0.685637	-10.2078	CTG
1424	M8900008-T5510656	35	0.171429	0.685714	0.142857	0.743313	4954.76	365.96	245.446	38.6927	0	0	0.771217	-9.67477	0.637399	-9.07932	CTG
1424	M8900010-T5510708	35	0.342857	0.628571	0.0285714	0.720041	4954.47	398.409	252.994	34.6134	0	0	0.776006	-9.82422	0.650707	-9.15699	CTG
1424	M8900012-T5510668	35	0.2	0.8	0	0.720992	5309.78	431.356	255.917	33.9189	0	0	0.78325	-10.0805	0.650896	-9.07157	CTG
1424	M8900014-T5510630	35	0.257143	0.685714	0.0571429	0.722087	4370.76	348.673	250.661	30.3793	0	0	0.774368	-10.4112	0.636201	-8.8073	CTG
1424	M8900016-T5510652	35	0.114286	0.828571	0.0571429	0.74421	4994.14	370.326	238.386	35.9223	0	0	0.751556	-8.9533	0.617313	-8.53745	CTG
1424	M8900018-T5510650	35	0.4	0.457143	0.142857	0.730315	5446.7	423.929	302.2	39.0198	0	0	0.768061	-9.71712	0.641549	-8.97336	CTG
1424	M8900020-T5510698	35	0.257143	0.571429	0.171429	0.716552	5857.62	484.565	303.981	39.4539	0	0	0.778569	-9.99454	0.697398	-10.8321	CTG
1424	M8900022-T5510646	35	0.171429	0.485714	0.342857	0.758558	5820.62	411.559	304.442	33.1081	0	0	0.81667	-11.9119	0.596788	-7.84468	CTG
1424	M8900024-T5510664	35	0.114286	0.885714	0	0.698523	5405.89	470.662	243.768	39.8068	0	0	0.745614	-8.80488	0.717095	-11.9432	CTG
1424	M8900026-T5510702	35	0.171429	0.628571	0.2	0.686655	5959.76	547.095	309.912	42.2236	0	0	0.737312	-8.21946	0.724785	-11.9083	CTG
1424	M8900028-T5510706	35	0.228571	0.657143	0.114286	0.728497	5238.48	401.17	309.32	41.4988	0	0	0.76007	-9.38393	0.690744	-10.8233	CTG
1424	M8900030-T5510666	35	0.285714	0.657143	0.0571429	0.71579	5313.92	440.188	251.244	38.5094	0	0	0.778091	-9.89638	0.647362	-9.12796	CTG
1424	M8900032-T5510602	35	0.2	0.6	0.2	0.716664	5060.92	406.476	305.769	41.6387	0	0	0.761445	-9.29434	0.628445	-8.65168	CTG
1424	M8900034-T5510710	35	0.2	0.514286	0.285714	0.689734	5399.74	483.324	317.159	41.9324	0	0	0.762562	-9.54504	0.697783	-11.1058	CTG
1424	M8900036-T5510674	35	0.142857	0.657143	0.2	0.725872	5621.47	449.05	326.424	34.5594	0	0	0.753028	-9.11499	0.75362	-13.3944	CTG
1424	M8900038-T5510610	35	0.2	0.714286	0.0857143	0.63615	4827.72	514.165	257.569	40.5677	0	0	0.699426	-7.19508	0.705896	-11.2099	CTG
1424	M8900040-T5510720	35	0.0857143	0.685714	0.228571	0.708279	5115.45	430.176	301.097	38.0772	0	0	0.778153	-10.1263	0.611107	-8.29169	CTG
1424	M8900042-T5510672	35	0.0857143	0.6	0.314286	0.702174	5830.16	492.492	345.919	51.2198	0	0	0.720848	-7.84971	0.701063	-11.0928	CTG
1424	M8900044-T5510608	35	0.171429	0.571429	0.257143	0.67533	5282.36	501.266	315.645	35.3465	0	0	0.740459	-8.04757	0.813439	-18.2215	CTG
1424	M8900046-T5510716	35	0.428571	0.542857	0.0285714	0.71159	5041.37	423.332	230.879	35.7982	0	0	0.787869	-10.583	0.638006	-8.91981	CTG
1424	M8900048-T5510682	35	0.142857	0.657143	0.2	0.698654	5343.54	467.128	305.975	37.675	0	0	0.756227	-8.94192	0.788539	-16.1201	CTG
1424	M8900050-T5510604	35	0.142857	0.628571	0.228571	0.724204	5287.93	417.961	320.606	39.5261	0	0	0.838624	-14.8384	0.776914	-15.5649	CTG
1424	M8900052-T5510712	35	0.0285714	0.914286	0.0571429	0.673393	4946.25	464.445	219.807	41.5673	0	0	0.755983	-9.20677	0.747049	-13.1538	CTG
1424	M8900054-T5510676	35	0.0285714	0.685714	0.285714	0.704305	5663.53	505.833	312.928	35.8053	0	0	0.750723	-8.87531	0.596813	-7.9556	CTG
1424	M8900056-T5510614	35	0	0.714286	0.285714	0.657278	4206.77	402.485	309.824	43.0556	0	0	0.686035	-7.2979	0.600571	-8.34196	CTG
1424	M8900058-T5510636	35	0	0.685714	0.314286	0.749336	6256.05	454.582	336.74	38.6493	0	0	0.783943	-10.1949	0.698428	-10.7434	CTG
1424	M8900060-T5510678	35	0.171429	0.771429	0.0571429	0.648458	5245.76	556.627	257.768	41.8085	0	0	0.71826	-7.59505	0.659108	-9.33876	CTG
1424	M8900062-T5510612	35	0	0.8	0.2	0.733737	6209.19	479.009	320.788	44.43	0	0	0.784412	-10.2535	0.684138	-10.3812	CTG
1424	M8900064-T5510718	35	0.0285714	0.742857	0.228571	0.696362	6205.35	560.191	304.962	33.0195	0	0	0.756177	-8.48518	0.626792	-8.49285	CTG
1424	M8900066-T5510680	35	0.114286	0.571429	0.314286	0.722531	6309.73	507.722	318.864	46.3606	0	0	0.770268	-9.54917	0.667051	-9.60247	CTG
1424	M8900068-T5510606	35	0.0285714	0.828571	0.142857	0.711423	5189.18	438.295	259.873	37.6005	0	0	0.759926	-9.09869	0.672936	-10.0585	CTG
1424	M8900070-T5510632	35	0	0.828571	0.171429	0.677911	6205.64	590.635	319.517	43.1896	0	0	0.751365	-8.83673	0.696866	-10.6998	CTG
1424	M8900072-T5510684	35	0.114286	0.742857	0.142857	0.751293	6423.14	460.681	293.915	47.2138	0	0	0.821625	-12.9243	0.800029	-17.5652	CTG
1424	M8900074-T5510624	35	0.0285714	0.857143	0.114286	0.673423	5058.42	482.921	248.954	36.8735	0	0	0.762454	-9.24875	0.599379	-7.96414	CTG
1424	M8900076-T5510644	35	0.0285714	0.685714	0.285714	0.7283	6213.36	501.271	319.839	37.5666	0	0	0.793358	-10.9846	0.762705	-13.6445	CTG
1424	M8900078-T5510692	35	0.0857143	0.771429	0.142857	0.706921	6078.52	526.097	308.309	38.2032	0	0	0.773437	-9.59766	0.637652	-8.76629	CTG
1424	M8900080-T5510620	35	0.228571	0.6	0.171429	0.72807	6388.08	500.491	325.745	43.1867	0	0	0.785857	-10.4504	0.636848	-8.90566	CTG
1424	M8900082-T5510638	35	0.114286	0.714286	0.171429	0.726411	5062.84	416.004	235.439	33.0549	0	0	0.778037	-9.69964	0.694939	-10.5541	CTG
1424	M8900084-T5510688	35	0	0.771429	0.228571	0.735699	6280.62	488.526	300.015	37.9141	0	0	0.79009	-10.065	0.668842	-9.52326	CTG
1424	M8900086-T5510616	35	0.0285714	0.628571	0.342857	0.693054	6249.19	568.836	302.513	38.8032	0	0	0.721091	-7.73921	0.725677	-11.8911	CTG
1424	M8900088-T5510634	35	0	0.428571	0.571429	0.718595	6488.97	525.628	322.187	48.2346	0	0	0.771706	-9.34319	0.684255	-10.0613	CTG
1424	M8900090-T5510686	35	0.0285714	0.8	0.171429	0.721902	5416.38	449.269	239.278	30.434	0	0	0.777687	-9.7324	0.560153	-7.14076	CTG
1424	M8900092-T5510622	35	0	0.857143	0.142857	0.673686	5749.11	578.374	298.43	31.4004	0	0	0.736029	-8.20095	0.711887	-11.0075	CTG
1424	M8900094-T5510642	35	0.0857143	0.685714	0.228571	0.691748	5970.67	550.661	306.846	35.2548	0	0	0.743025	-8.3486	0.604458	-7.88483	CTG
1424	M8900096-T5510694	35	0.0571429	0.885714	0.0571429	0.711511	5588.76	463.58	265.539	43.9857	0	0	0.748534	-8.71338	0.720119	-11.8617	CTG
1424	M8900098-T5510618	35	0	0.657143	0.342857	0.734719	5022.7	386.444	279.276	33.5337	0	0	0.802676	-11.2017	0.581895	-7.61552	CTG
1424	M8900100-T5510640	35	0	0.6	0.4	0.658827	6179.88	636.553	301.937	32.0147	0	0	0.71758	-7.31099	0.79354	-15.9707	CTG
1424	M8900102-T5510690	35	0	0.6	0.4	0.711589	6479.41	555.601	291.152	38.5497	0	0	0.742422	-8.13208	0.742736	-12.7039	CTG
1424	M8900104-T5510626	35	0.0285714	0.657143	0.314286	0.688609	4840.6	437.156	305.055	35.1213	0	0	0.76205	-9.21794	0.552424	-7.06963	CTG
1424	M8900106-T5510648	35	0.0571429	0.571429	0.371429	0.689122	6126.98	570.065	300.196	34.8215	0	0	0.772529	-9.54624	0.655981	-9.19561	CTG
1424	M8900108-T5510700	35	0	0.685714	0.314286	0.678348	6078.35	584.694	302.865	36.9522	0	0	0.746579	-8.64595	0.702652	-10.9274	CTG
1424	M8900110-T5510628	22	0	0.909091	0.0909091	0.689819	5177.25	463.851	302.101	38.5549	0	0	0.738053	-8.41379	0.667087	-9.81975	CTG
1425	M8900002-T5508092	35	0.2	0.771429	0.0285714	0.689007	8307.3	714.807	542.997	76.9826	0	0	0.764861	-9.77857	0.709026	-11.5135	CTG
1425	M8900004-T5508170	35	0.342857	0.571429	0.0857143	0.735982	9380.87	710.11	572.965	68.9992	0	0	0.805435	-11.7129	0.689615	-10.5971	CTG
1425	M8900006-T5508134	35	0.228571	0.571429	0.2	0.641784	9050.03	938.139	580.105	74.407	0	0	0.673709	-6.69109	0.615416	-8.49153	CTG
1425	M8900008-T5508094	35	0.171429	0.8	0.0285714	0.702285	8726.07	736.674	567.044	68.543	0	0	0.756548	-9.08531	0.64774	-9.37013	CTG
1425	M8900010-T5508174	35	0.171429	0.714286	0.114286	0.652614	8620.48	829.964	616.867	81.147	0	0	0.712195	-8.00414	0.64736	-9.64507	CTG
1425	M8900012-T5508100	35	0.142857	0.742857	0.114286	0.677482	8195.35	742.061	581.399	68.4859	0	0	0.733608	-8.61681	0.478378	-6.05181	CTG
1425	M8900014-T5508180	35	0.0857143	0.828571	0.0857143	0.771947	8998.51	575.533	531.672	72.303	0	0	0.819068	-12.6241	0.625734	-8.61742	CTG
1425	M8900016-T5508102	35	0.114286	0.885714	0	0.693706	7588.63	644.994	554.589	74.2786	0	0	0.764695	-9.55263	0.580302	-7.77783	CTG
1425	M8900018-T5508182	35	0.314286	0.657143	0.0285714	0.766375	8899.14	579.56	514.092	67.8328	0	0	0.816898	-12.5765	0.703744	-11.3708	CTG
1425	M8900020-T5508136	35	0.285714	0.6	0.114286	0.666217	8381.18	790.826	569.333	72.2611	0	0	0.695956	-7.06518	0.488218	-6.24603	CTG
1425	M8900022-T5508096	35	0.142857	0.742857	0.114286	0.662575	7863.54	769.687	519.287	72.6759	0	0	0.713049	-7.66532	0.616014	-8.44009	CTG
1425	M8900024-T5508176	35	0.142857	0.828571	0.0285714	0.707311	8553.99	708.682	529.568	74.1773	0	0	0.786622	-10.6391	0.695499	-11.0412	CTG
1425	M8900026-T5508138	35	0.0285714	0.771429	0.2	0.742865	8384.37	616.304	537.795	60.84	0	0	0.799773	-11.3027	0.548833	-7.08806	CTG
1425	M8900028-T5508132	35	0.2	0.428571	0.371429	0.657089	8148.22	811.464	517.531	62.4585	0	0	0.699254	-7.32035	0.695341	-11.0134	CTG
1425	M8900030-T5508178	35	0.171429	0.8	0.0285714	0.720662	8356.81	671.748	481.226	66.0007	0	0	0.746504	-8.56368	0.553014	-7.23626	CTG
1425	M8900032-T5508098	35	0.285714	0.628571	0.0857143	0.656185	7885.04	777.461	538.039	66.7142	0	0	0.719787	-7.84386	0.603826	-8.17616	CTG
1425	M8900034-T5508128	35	0.142857	0.542857	0.314286	0.726105	8373.44	660.068	562.139	54.0537	0	0	0.80227	-11.0975	0.6628	-9.5606	CTG
1425	M8900036-T5508088	35	0.257143	0.571429	0.171429	0.694528	8726.21	765.567	536.939	64.9076	0	0	0.782189	-10.1657	0.737332	-12.5467	CTG
1425	M8900038-T5508168	35	0.2	0.714286	0.0857143	0.745314	8595.76	616.5	495.999	72.052	0	0	0.770634	-9.90434	0.731718	-12.7267	CTG
1425	M8900040-T5508130	35	0.114286	0.657143	0.228571	0.784824	7958.17	470.798	547.916	64.2448	0	0	0.823093	-13.1735	0.726902	-12.4652	CTG
1425	M8900042-T5508090	35	0.0571429	0.571429	0.371429	0.641404	9354.35	931.319	611.275	104.043	0	0	0.73913	-8.37989	0.536032	-7.00095	CTG
1425	M8900044-T5508172	35	0.2	0.628571	0.171429	0.707875	8587.82	723.467	504.273	61.5533	0	0	0.790057	-10.6679	0.745042	-13.084	CTG
1425	M8900046-T5508124	35	0.4	0.6	0	0.76013	8632.88	584.395	580.123	65.3241	0	0	0.794274	-10.7979	0.712144	-11.4911	CTG
1425	M8900048-T5508084	35	0.257143	0.6	0.142857	0.703335	8529.22	723.821	538.786	68.1932	0	0	0.761966	-9.3848	0.502349	-6.44151	CTG
1425	M8900050-T5508164	35	0.0857143	0.628571	0.285714	0.57645	8063.44	1018.55	498.857	62.4375	0	0	0.622104	-5.90141	0.630385	-8.83321	CTG
1425	M8900052-T5508126	35	0.0857143	0.857143	0.0571429	0.714099	8508.85	682.619	551.855	76.4531	0	0	0.763559	-9.47012	0.635239	-9.0284	CTG
1425	M8900054-T5508086	35	0	0.657143	0.342857	0.718113	9134.4	732.06	551.047	61.3883	0	0	0.770451	-9.5529	0.632487	-8.78615	CTG
1425	M8900056-T5508166	35	0.0285714	0.857143	0.114286	0.689889	9394.65	826.66	570.756	67.344	0	0	0.732317	-8.51924	0.692816	-10.6795	CTG
1425	M8900058-T5508120	35	0.0571429	0.714286	0.228571	0.59408	8600.01	1022.99	529.785	65.4838	0	0	0.631931	-5.7979	0.668515	-9.93298	CTG
1425	M8900060-T5508200	35	0.285714	0.628571	0.0857143	0.74596	8683.19	621.496	544.331	67.4034	0	0	0.798091	-11.2068	0.612053	-8.44667	CTG
1425	M8900062-T5508160	35	0	0.342857	0.657143	0.734528	9270.29	721.981	517.008	56.9542	0	0	0.790889	-10.5701	0.671995	-9.98566	CTG
1425	M8900064-T5508122	35	0	0.542857	0.457143	0.679763	8952.3	816.185	540.79	65.7106	0	0	0.751541	-8.9534	0.637778	-8.94418	CTG
1425	M8900066-T5508082	35	0.0571429	0.657143	0.285714	0.771786	10013.6	656.565	546.796	77.0487	0	0	0.823344	-12.772	0.584613	-7.62519	CTG
1425	M8900068-T5508162	35	0.0571429	0.828571	0.114286	0.705964	8397.73	694.77	520.39	75.0215	0	0	0.755287	-9.30181	0.598042	-8.35597	CTG
1425	M8900070-T5508116	35	0.0285714	0.657143	0.314286	0.685584	8946.2	812.843	562.757	65.75	0	0	0.761954	-9.12218	0.679048	-10.1139	CTG
1425	M8900072-T5508196	35	0.0285714	0.8	0.171429	0.711338	10104.9	855.217	547.604	63.8419	0	0	0.786237	-10.0212	0.638087	-8.85815	CTG
1425	M8900074-T5508152	35	0.0285714	0.771429	0.2	0.675602	7772.65	710.635	507.408	78.8052	0	0	0.775334	-10.4015	0.628074	-8.87176	CTG
1425	M8900076-T5508118	35	0.0571429	0.771429	0.171429	0.70075	8738.41	738.522	542.451	82.5644	0	0	0.753272	-9.10292	0.677075	-10.2951	CTG
1425	M8900078-T5508198	35	0.0571429	0.485714	0.457143	0.747202	9438.42	690.098	509.362	60.9056	0	0	0.799164	-10.8187	0.617524	-8.27137	CTG
1425	M8900080-T5508154	35	0.171429	0.8	0.0285714	0.718091	9472.05	779.344	558.181	56.1199	0	0	0.765548	-9.55005	0.653112	-9.24066	CTG
1425	M8900082-T5508112	35	0.114286	0.857143	0.0285714	0.636334	9020.25	958.457	543.683	77.99	0	0	0.710356	-7.66824	0.626664	-8.6692	CTG
1425	M8900084-T5508192	35	0	0.885714	0.114286	0.76321	10102.6	693.033	546.771	56.6585	0	0	0.828762	-12.8533	0.761442	-13.9277	CTG
1425	M8900086-T5508158	35	0	0.771429	0.228571	0.712621	10002.4	832.304	564.833	63.3272	0	0	0.751165	-9.236	0.629654	-8.65854	CTG
1425	M8900088-T5508114	35	0.0571429	0.742857	0.2	0.773623	10372.2	680.707	542.76	61.97	0	0	0.815924	-12.5201	0.655947	-9.31306	CTG
1425	M8900090-T5508194	35	0	0.885714	0.114286	0.617469	8973.32	991.842	565.246	82.7612	0	0	0.681422	-6.99999	0.435353	-5.6569	CTG
1425	M8900092-T5508156	35	0.0285714	0.714286	0.257143	0.750544	9972.18	711.916	550.39	66.0637	0	0	0.781451	-10.2054	0.674734	-9.98499	CTG
1425	M8900094-T5508106	35	0.0571429	0.742857	0.2	0.684582	9646.95	879.354	558.383	68.7227	0	0	0.724621	-8.39639	0.536124	-6.82418	CTG
1425	M8900096-T5508186	35	0.0285714	0.857143	0.114286	0.690258	9090.92	809.744	568.242	66.4012	0	0	0.751458	-8.87106	0.48021	-6.07326	CTG
1425	M8900098-T5508148	35	0	0.828571	0.171429	0.658072	8552.05	857.363	509.244	59.606	0	0	0.704708	-7.2758	0.542624	-6.90011	CTG
1425	M8900100-T5508104	35	0.0285714	0.885714	0.0857143	0.745634	10356	756.357	537.742	75.3651	0	0	0.809371	-11.5242	0.731504	-12.2637	CTG
1425	M8900102-T5508184	35	0	0.6	0.4	0.698741	9998.86	876.155	577.339	67.4075	0	0	0.758057	-9.0919	0.727027	-12.0384	CTG
1425	M8900104-T5508150	35	0.0571429	0.828571	0.114286	0.715368	9505.57	753.279	529.87	80.5661	0	0	0.77304	-9.91696	0.612162	-8.41001	CTG
1425	M8900106-T5508108	35	0.0285714	0.685714	0.285714	0.722378	8852.58	722.495	495.882	50.6086	0	0	0.80519	-11.4002	0.601685	-7.89058	CTG
1425	M8900108-T5508188	35	0	0.428571	0.571429	0.622124	9602.46	1077.76	520.12	63.2756	0	0	0.655185	-6.2286	0.634255	-8.85922	CTG
1425	M8900110-T5508146	22	0	0.818182	0.181818	0.66757	9748.11	940.182	547.249	77.929	0	0	0.692681	-6.92747	0.740674	-12.9987	CTG
1426	M8900002-T5517678	35	0.342857	0.657143	0	0.683393	7537.6	682.034	414.684	73.3068	0	0	0.764545	-9.50097	0.492832	-6.37157	CTG
1426	M8900004-T5516668	35	0.4	0.571429	0.0285714	0.699089	9024.37	780.231	561.121	64.2143	0	0	0.79276	-11.0068	0.631784	-8.65897	CTG
1426	M8900006-T5516666	35	0.371429	0.6	0.0285714	0.68127	8805.31	789.658	539.502	88.8177	0	0	0.759082	-9.66969	0.645629	-9.51235	CTG
1426	M8900008-T5514094	35	0.342857	0.571429	0.0857143	0.679369	7888.2	725.266	486.058	63.5015	0	0	0.742324	-8.54147	0.551031	-7.21537	CTG
1426	M8900010-T5517674	35	0.228571	0.685714	0.0857143	0.63594	8545.53	891.282	454.717	91.8433	0	0	0.758688	-9.54416	0.502661	-6.60066	CTG
1426	M8900012-T5514106	35	0.314286	0.657143	0.0285714	0.629269	8924.06	966.476	512.52	71.5582	0	0	0.711777	-7.48667	0.575181	-7.58683	CTG
1426	M8900014-T5514182	35	0.257143	0.742857	0	0.736565	8498.32	636.704	509.823	63.3957	0	0	0.783899	-10.5157	0.565064	-7.41952	CTG
1426	M8900016-T5514178	35	0.542857	0.457143	0	0.67156	8540.42	807.923	454.488	78.0509	0	0	0.7128	-7.84992	0.704598	-11.4362	CTG
1426	M8900018-T5514176	35	0.542857	0.457143	0	0.645222	8662.21	882.717	540.686	80.8075	0	0	0.687351	-7.09869	0.539623	-7.03041	CTG
1426	M8900020-T5516664	35	0.485714	0.485714	0.0285714	0.615602	8905.18	995.524	552.186	68.7635	0	0	0.712533	-7.62057	0.530562	-6.81958	CTG
1426	M8900022-T5514092	35	0.142857	0.828571	0.0285714	0.630606	8808.1	951.064	509.625	68.6857	0	0	0.686184	-6.93459	0.554023	-7.2669	CTG
1426	M8900024-T5510868	35	0.142857	0.771429	0.0857143	0.693368	8101.91	715.003	409.372	72.1802	0	0	0.769856	-9.54327	0.550928	-7.20081	CTG
1426	M8900026-T5514140	35	0.285714	0.714286	0	0.633685	8824.02	936.399	530.697	86.6306	0	0	0.699074	-7.44573	0.676637	-10.5185	CTG
1426	M8900028-T5516662	35	0.371429	0.628571	0	0.671334	8562.21	818.563	517.932	67.6191	0	0	0.729959	-8.14567	0.724093	-12.0563	CTG
1426	M8900030-T5514108	35	0.542857	0.428571	0.0285714	0.663569	8299.14	830.078	437.856	60.1508	0	0	0.73566	-8.24465	0.504519	-6.4342	CTG
1426	M8900032-T5514174	35	0.314286	0.628571	0.0571429	0.660651	8584.3	849.581	509.745	64.1999	0	0	0.723233	-8.03953	0.589476	-7.86455	CTG
1426	M8900034-T5514138	35	0.228571	0.771429	0	0.679374	8568.58	795.121	518.148	57.348	0	0	0.762411	-9.53498	0.605208	-8.07364	CTG
1426	M8900036-T5514086	35	0.257143	0.571429	0.171429	0.648177	8160.94	796.033	520.229	98.4002	0	0	0.722324	-8.04999	0.618155	-8.56982	CTG
1426	M8900038-T5514088	35	0.371429	0.628571	0	0.682234	8564.15	773.972	468.429	85.8177	0	0	0.753024	-9.32666	0.4041	-5.39682	CTG
1426	M8900040-T5514180	35	0.228571	0.771429	0	0.707814	8539.1	710.285	476.856	67.4351	0	0	0.740817	-8.57179	0.599081	-8.1238	CTG
1426	M8900042-T5514170	35	0.171429	0.828571	0	0.654304	9054.85	885.827	502.994	87.6786	0	0	0.707607	-7.72806	0.659519	-9.76445	CTG
1426	M8900044-T5514136	35	0.4	0.6	0	0.679336	7744.36	723.843	464.47	66.1636	0	0	0.716885	-7.82206	0.614543	-8.54743	CTG
1426	M8900046-T5514090	35	0.571429	0.4	0.0285714	0.69129	8343.62	746.159	447.813	65.7333	0	0	0.770356	-9.69382	0.585249	-7.78618	CTG
1426	M8900048-T5517672	35	0.257143	0.4	0.342857	0.684706	8285.48	724.185	384.45	99.1569	0	0	0.743845	-9.09602	0.405153	-5.54866	CTG
1426	M8900050-T5514172	35	0.228571	0.771429	0	0.643631	7325.34	745.48	430.821	72.3126	0	0	0.678114	-7.12986	0.653847	-9.71147	CTG
1426	M8900052-T5517676	35	0.142857	0.828571	0.0285714	0.669258	9170.76	857.734	421.346	91.0837	0	0	0.723021	-8.36814	0.565101	-7.70968	CTG
1426	M8900054-T5514134	35	0.114286	0.885714	0	0.711485	7792.89	644.13	442.284	61.6901	0	0	0.768847	-9.63408	0.67262	-10.0353	CTG
1426	M8900056-T5514096	35	0.114286	0.857143	0.0285714	0.669821	8037.23	763.439	450.355	67.436	0	0	0.73543	-8.4805	0.711644	-11.5637	CTG
1426	M8900058-T5514168	35	0.0857143	0.914286	0	0.698186	8707.53	753.76	502.753	73.431	0	0	0.736207	-8.3552	0.637232	-9.01559	CTG
1426	M8900060-T5517680	35	0.171429	0.742857	0.0857143	0.640837	8444.27	877.909	441.236	82.4544	0	0	0.716062	-8.30127	0.420711	-5.59652	CTG
1426	M8900062-T5514132	35	0.0857143	0.885714	0.0285714	0.699806	8096.09	703.896	444.966	51.1786	0	0	0.763997	-9.41083	0.664962	-9.54303	CTG
1426	M8900064-T5514200	35	0.0857143	0.914286	0	0.710503	7932.98	662.016	437.428	63.2866	0	0	0.761878	-9.52846	0.726766	-12.5412	CTG
1426	M8900066-T5514166	35	0.0285714	0.971429	0	0.714639	8800.73	723.328	513.266	69.1704	0	0	0.807682	-11.8593	0.645366	-8.92465	CTG
1426	M8900068-T5516690	35	0.257143	0.742857	0	0.662879	9308.11	913.665	519.356	75.9612	0	0	0.695148	-7.28731	0.494234	-6.31927	CTG
1426	M8900070-T5514126	35	0.171429	0.828571	0	0.666573	8142.16	798.872	464.028	59.8984	0	0	0.742199	-8.49589	0.670336	-9.76209	CTG
1426	M8900072-T5514082	35	0.228571	0.771429	0	0.662039	7979.17	796.23	396.87	55.5777	0	0	0.705914	-7.48978	0.689009	-10.3141	CTG
1426	M8900074-T5514160	35	0.228571	0.771429	0	0.688717	9343.36	828.671	479.715	83.8669	0	0	0.773652	-9.78047	0.605037	-8.27143	CTG
1426	M8900076-T5516686	35	0.0571429	0.885714	0.0571429	0.682888	8634.13	784.853	449.268	67.8729	0	0	0.735069	-8.35531	0.567903	-7.50615	CTG
1426	M8900078-T5514128	35	0.228571	0.771429	0	0.717839	8492.78	702.638	398.685	62.3225	0	0	0.79295	-10.762	0.631261	-8.7543	CTG
1426	M8900080-T5514084	35	0.228571	0.657143	0.114286	0.689077	8026.78	731.389	421.468	56.4107	0	0	0.747253	-8.91376	0.78981	-16.0473	CTG
1426	M8900082-T5514156	35	0.285714	0.685714	0.0285714	0.680235	9055.16	845.21	452.356	72.8477	0	0	0.733042	-8.53018	0.511662	-6.53254	CTG
1426	M8900084-T5516688	35	0.0571429	0.914286	0.0285714	0.702499	8500.17	751.259	443.02	58.2598	0	0	0.740636	-8.51699	0.54844	-7.01698	CTG
1426	M8900086-T5514130	35	0.142857	0.857143	0	0.681294	8837.8	836.002	427.368	53.5583	0	0	0.814293	-11.8978	0.686905	-10.3411	CTG
1426	M8900088-T5514098	35	0	0.971429	0.0285714	0.698292	8686.67	770.953	422.663	56.1924	0	0	0.766049	-9.36431	0.50213	-6.35804	CTG
1426	M8900090-T5514154	35	0.257143	0.714286	0.0285714	0.701505	9233.59	804.95	460.602	62.2514	0	0	0.771226	-9.55174	0.558747	-7.20434	CTG
1426	M8900092-T5516676	35	0.0571429	0.771429	0.171429	0.677143	8736.82	848.71	460.231	48.2416	0	0	0.732476	-7.94706	0.589223	-7.59985	CTG
1426	M8900094-T5514114	35	0.0285714	0.8	0.171429	0.704417	8831.3	773.751	437.318	53.3839	0	0	0.746512	-8.9143	0.556953	-7.15598	CTG
1426	M8900096-T5514198	35	0.257143	0.714286	0.0285714	0.704458	8434.14	724.08	446.378	63.0929	0	0	0.795383	-11.0325	0.493598	-6.28924	CTG
1426	M8900098-T5514164	35	0.285714	0.685714	0.0285714	0.743754	9509.12	677.49	504.284	85.7293	0	0	0.808513	-12.3826	0.646204	-9.30663	CTG
1426	M8900100-T5514142	35	0.0571429	0.914286	0.0285714	0.65141	8913.71	941.49	423.187	48.5606	0	0	0.72548	-8.00125	0.591571	-7.68182	CTG
1426	M8900102-T5516674	35	0.0571429	0.885714	0.0571429	0.683295	9015.61	853.393	418.443	50.589	0	0	0.760163	-9.17197	0.683075	-10.1309	CTG
1426	M8900104-T5514116	35	0.228571	0.742857	0.0285714	0.706916	8882.89	774.155	528.387	64.9641	0	0	0.742152	-8.39965	0.600962	-8.09279	CTG
1426	M8900106-T5514194	35	0.0571429	0.714286	0.228571	-0.194756	8323.7	2760.31	438.555	64.1275	0	0	0.586154	-5.06944	0.623215	-8.57648	CTG
1426	M8900108-T5516682	35	0.142857	0.857143	0	0.683678	8916.41	838.335	394.662	55.0815	0	0	0.732246	-8.13678	0.658393	-9.41903	CTG
1426	M8900110-T5514120	22	0.272727	0.727273	0	0.660269	9673.43	958.417	547.811	84.8577	0	0	0.689353	-7.14365	0.639862	-9.21264	CTG
1427	M8900002-T5510362	35	0.4	0.542857	0.0571429	0.746317	6374.96	471.033	254.896	45.4123	0	0	0.810506	-11.8108	0.591548	-7.8025	CTG
1427	M8900004-T5510366	35	0.228571	0.714286	0.0571429	0.734102	6117.04	477.585	292.993	38.3624	0	0	0.811804	-12.4314	0.54043	-6.93679	CTG
1427	M8900006-T5510368	35	0.285714	0.685714	0.0285714	0.713131	6217.18	522.069	288.633	42.9613	0	0	0.759426	-9.00308	0.558897	-7.28595	CTG
1427	M8900008-T5510370	35	0.171429	0.828571	0	0.750328	5572.03	410.455	224.153	36.4918	0	0	0.822415	-12.7896	0.691875	-10.5962	CTG
1427	M8900010-T5510372	35	0.4	0.514286	0.0857143	0.761953	6828.84	476.113	302.312	42.7132	0	0	0.835246	-13.6117	0.615892	-8.27344	CTG
1427	M8900012-T5510374	35	0.0571429	0.942857	0	0.714712	5940.68	493.603	269.565	50.8267	0	0	0.764295	-9.84381	0.432726	-5.63264	CTG
1427	M8900014-T5510376	22	0.0454545	0.909091	0.0454545	0.681097	6811.6	639.747	299.89	42.3571	0	0	0.718759	-7.64298	0.660646	-9.45438	CTG
1427	M8900016-T5510378	35	0	0.942857	0.0571429	0.665102	5783.53	566.329	274.683	49.7783	0	0	0.729992	-8.13991	0.684244	-10.6044	CTG
1427	M8900018-T5510382	35	0.0571429	0.828571	0.114286	0.678093	6431.68	625.61	277.733	35.9099	0	0	0.740816	-8.09488	0.660737	-9.37877	CTG
1427	M8900020-T5510384	35	0	0.4	0.6	0.752889	6934.24	502.706	275.398	44.7435	0	0	0.78554	-10.4594	0.500734	-6.34345	CTG
1427	M8900022-T5510386	35	0.0571429	0.885714	0.0571429	0.707418	7066.86	617.373	298.594	47.0928	0	0	0.794485	-11.0097	0.662533	-9.55356	CTG
1427	M8900024-T5510388	35	0.142857	0.857143	0	0.694754	5740.81	514.454	250.662	42.9171	0	0	0.75747	-8.66176	0.492726	-6.2229	CTG
1427	M8900026-T5510390	35	0.0571429	0.914286	0.0285714	0.691654	6330.76	570.297	308.881	48.2578	0	0	0.741857	-8.68856	0.657669	-9.538	CTG
1427	M8900028-T5510392	35	0.0857143	0.857143	0.0571429	0.691259	6593.62	623.282	297.659	39.5056	0	0	0.743194	-8.30999	0.621883	-8.35998	CTG
1427	M8900030-T5510394	35	0	0.942857	0.0571429	0.696887	6713.94	611.099	285.367	45.6138	0	0	0.735099	-8.42566	0.697144	-10.8258	CTG
1427	M8900032-T5510396	35	0.0571429	0.914286	0.0285714	0.745517	6513.01	481.07	272.578	41.4029	0	0	0.815769	-12.0012	0.646353	-9.13528	CTG
1427	M8900034-T5510398	35	0.114286	0.828571	0.0571429	0.695348	6503.97	593.645	290.162	43.2618	0	0	0.741945	-8.31494	0.60316	-8.00225	CTG
1427	M8900036-T5510400	35	0.0285714	0.971429	0	0.741281	6076.38	461.502	266.339	42.2991	0	0	0.80858	-12.1722	0.558828	-7.2166	CTG
1427	M8900038-T5510402	35	0	0.942857	0.0571429	0.727985	6669.76	526.674	305.284	50.3605	0	0	0.794263	-10.841	0.580399	-7.73825	CTG
1427	M8900040-T5510404	35	0.2	0.771429	0.0285714	0.722204	6355.2	528.702	247.031	37.272	0	0	0.829186	-13.3481	0.454749	-5.74448	CTG
1427	M8900042-T5510406	35	0.285714	0.714286	0	0.714332	6791.24	576.725	299.058	34.7901	0	0	0.784721	-9.96992	0.619764	-8.26812	CTG
1427	M8900044-T5510408	35	0.114286	0.857143	0.0285714	0.727097	6401.98	512.435	271.295	45.831	0	0	0.793921	-10.7757	0.636868	-8.90939	CTG
1427	M8900046-T5510410	35	0.342857	0.657143	0	0.732519	5841.83	456.951	236.369	42.2129	0	0	0.763159	-9.45307	0.639174	-9.0305	CTG
1427	M8900048-T5510412	35	0.228571	0.771429	0	0.706438	6393.45	554.084	291.702	39.4311	0	0	0.81254	-11.7386	0.574942	-7.42245	CTG
1427	M8900050-T5510414	35	0.142857	0.828571	0.0285714	0.690516	5839.28	541.451	230.32	38.6058	0	0	0.750969	-8.69691	0.675274	-10.0581	CTG
1427	M8900052-T5510416	35	0.6	0.4	0	0.754081	6802.22	481.834	281.192	47.1811	0	0	0.834342	-14.0041	0.777616	-15.1269	CTG
1427	M8900054-T5510418	35	0.114286	0.857143	0.0285714	0.722762	5680.06	458.342	236.06	41.8382	0	0	0.813597	-12.2156	0.484799	-6.1399	CTG
1427	M8900056-T5510420	35	0.314286	0.628571	0.0571429	0.746176	6498.38	479.012	290.784	43.4058	0	0	0.798288	-10.7691	0.554678	-7.07556	CTG
1427	M8900058-T5510424	35	0.0285714	0.914286	0.0571429	0.672282	6720.5	659.192	262.548	46.9382	0	0	0.706062	-7.27148	0.673494	-9.94212	CTG
1427	M8900060-T5510426	35	0	0.885714	0.114286	0.705878	6701.67	590.146	281.312	42.8127	0	0	0.761282	-9.34507	0.661585	-9.43381	CTG
1427	M8900062-T5510430	35	0.0571429	0.742857	0.2	0.429374	6137.33	508.694	306.61	573.434	0	0	0.759054	-9.84653	0.549973	-7.43563	CTG
1427	M8900064-T5510432	35	0	0.685714	0.314286	0.769844	7555.91	516.832	300.82	39.3663	0	0	0.802801	-11.0407	0.732901	-12.0542	CTG
1427	M8900066-T5510434	35	0.0857143	0.914286	0	0.707165	7254.09	636.558	286.987	46.3955	0	0	0.797808	-10.9205	0.619142	-8.3624	CTG
1427	M8900068-T5510436	35	0.0285714	0.914286	0.0571429	0.683333	6352.06	586.999	276.351	55.2764	0	0	0.723678	-8.01072	0.627411	-8.76481	CTG
1427	M8900070-T5510438	35	0.0571429	0.885714	0.0571429	0.633739	6224.76	686.308	281.652	48.0139	0	0	0.673822	-6.70714	0.648367	-9.23977	CTG
1427	M8900072-T5510440	35	0.0857143	0.914286	0	0.771697	7104.61	483.833	323.029	31.3645	0	0	0.808182	-11.3983	0.490882	-6.06611	CTG
1427	M8900074-T5510442	35	0.0857143	0.885714	0.0285714	0.703134	6935.91	607.466	283.895	41.5544	0	0	0.788955	-10.4966	0.709183	-11.1389	CTG
1427	M8900076-T5510444	35	0.114286	0.885714	0	0.691402	6124.92	556.003	253.468	44.0146	0	0	0.747074	-8.72556	0.59022	-7.87793	CTG
1427	M8900078-T5510446	35	0.171429	0.8	0.0285714	0.743814	6526.79	501.721	281.171	38.1265	0	0	0.808767	-11.404	0.53729	-6.73369	CTG
1427	M8900080-T5510448	35	0.628571	0.371429	0	0.680248	6205.77	600.434	217.486	36.7966	0	0	0.730278	-7.9302	0.67649	-9.88039	CTG
1427	M8900082-T5510450	35	0.142857	0.828571	0.0285714	0.635534	6327.17	688.214	271.553	45.4756	0	0	0.735241	-8.19496	0.474938	-6.04918	CTG
1427	M8900084-T5510452	35	0.2	0.742857	0.0571429	0.661326	5813.78	575.797	260.536	43.8782	0	0	0.710327	-7.37824	0.48731	-6.14956	CTG
1427	M8900086-T5510454	35	0.142857	0.857143	0	0.769804	7094.48	462.884	316.05	53.8516	0	0	0.826837	-13.2032	0.70441	-11.1991	CTG
1427	M8900088-T5510456	35	0.0857143	0.914286	0	0.697507	6258.33	564.413	274.796	40.8686	0	0	0.769087	-9.58305	0.680673	-10.2571	CTG
1427	M8900090-T5510458	35	0.228571	0.771429	0	0.689095	6416.71	596.033	269.582	36.5196	0	0	0.762363	-9.69306	0.506534	-6.36498	CTG
1427	M8900092-T5510460	35	0.228571	0.771429	0	0.712445	6483.22	546.919	278.723	41.8453	0	0	0.780788	-9.76992	0.512431	-6.46011	CTG
1427	M8900094-T5510462	35	0.228571	0.771429	0	0.740253	6080.18	459.502	255.049	44.3267	0	0	0.809038	-12.0258	0.62967	-8.75257	CTG
1427	M8900096-T5510464	35	0.514286	0.485714	0	0.768836	6612.6	444.715	304.045	41.3618	0	0	0.82098	-12.6575	0.560687	-7.15175	CTG
1427	M8900098-T5510466	35	0.428571	0.571429	0	0.694675	5820.49	520.935	303.193	44.3145	0	0	0.76294	-9.51634	0.591362	-7.88933	CTG
1427	M8900100-T5510468	35	0.257143	0.742857	0	0.7788	5636.77	362.324	232.461	36.672	0	0	0.810732	-11.9415	0.458462	-5.79291	CTG
1427	M8900102-T5510470	35	0.228571	0.742857	0.0285714	0.623279	6316.39	690.822	287.709	49.9916	0	0	0.656919	-6.46513	0.555724	-7.24114	CTG
1427	M8900104-T5510472	35	0.342857	0.628571	0.0285714	0.668106	5879.63	578.361	270.258	44.7553	0	0	0.719728	-8.10682	0.555864	-7.21944	CTG
1427	M8900106-T5510476	35	0	0.942857	0.0571429	0.730989	6708.39	538.617	309.043	38.9481	0	0	0.797316	-11.0069	0.636061	-8.70114	CTG
1427	M8900108-T5510478	35	0.0571429	0.885714	0.0571429	0.725449	4956	389.245	268.687	41.5594	0	0	0.770315	-9.61352	0.703117	-11.3383	CTG
1427	M8900110-T5510480	35	0.142857	0.857143	0	0.771747	7271.67	482.934	302.141	43.7942	0	0	0.832826	-13.3494	0.725039	-11.9288	CTG
1461	M9000002-T5509440	12	1	0	0	0.502988	2388.44	342.577	136.862	17.225	0	0	0.748002	-8.65768	0.810019	-17.8396	CTG
1461	M9000004-T5509442	12	1	0	0	0.475148	2442.2	364.024	134.31	21.2006	0	0	0.643934	-6.3246	0.831357	-20.9713	CTG
1461	M9000006-T5509444	12	1	0	0	0.332686	2146.69	411.469	132.084	17.7449	0	0	0.528432	-4.4093	0.757743	-13.6082	CTG
1461	M9000008-T5509446	11	1	0	0	0.0513315	1881.02	514.296	98.669	17.8029	0	0	0.456543	-3.91125	0.740086	-12.8881	CTG
1463	M9100002-H1097292	35	0.457143	0.2	0.342857	-1.62566	1524157	1.9829e+06	321716	14743	0	0	-1.21979	-0.934549	-0.257864	-2.40485	CTG
1463	M9100004-H1097294	35	0.457143	0.485714	0.0571429	0.837293	6150050	296219	342931	19008.6	0	0	0.85485	-18.858	0.73516	-11.8137	CTG
1463	M9100006-H1097296	35	0.6	0.4	0	0.879986	6058709	212049	319633	18614.1	0	0	0.893315	-21.255	0.72262	-11.3523	CTG
1463	M9100008-H1097298	35	0.628571	0.342857	0.0285714	0.868402	6424355	259724	325035	19319.3	0	0	0.890393	-19.71	0.767234	-13.4016	CTG
1463	M9100010-H1097300	35	0.6	0.371429	0.0285714	0.851843	6575955	293703	308871	13790.1	0	0	0.883925	-15.2902	0.75467	-12.6532	CTG
1463	M9100012-H1097302	35	0.6	0.371429	0.0285714	0.859051	6727719	280327	306721	20935.7	0	0	0.879441	-16.3964	0.741642	-12.0503	CTG
1463	M9100014-H1097304	35	0.571429	0.4	0.0285714	0.837118	6549243	363908	306199	14009.2	0	0	0.942748	-42.5697	0.66949	-9.29567	CTG
1463	M9100016-H1097306	35	0.514286	0.428571	0.0571429	0.851857	6360992	297868	304965	10968.2	0	0	0.902702	-21.0919	0.731819	-11.3826	CTG
1463	M9100018-H1097308	35	0.457143	0.485714	0.0571429	0.395722	6548156	1.25315e+06	303081	14381.7	0	0	0.810858	-11.2622	0.760857	-12.9815	CTG
1463	M9100020-H1097310	35	0.4	0.514286	0.0857143	0.896913	6700474	216900	313090	15185	0	0	0.901838	-22.7732	0.820414	-17.2482	CTG
1463	M9100022-H1097312	35	0.4	0.542857	0.0571429	0.83677	6170039	308245	312881	17529.6	0	0	0.896593	-23.4433	0.794447	-15.3415	CTG
1463	M9100024-H1097314	35	0.457143	0.371429	0.171429	0.852135	6294974	282800	302300	16804.1	0	0	0.913008	-26.3568	0.711154	-10.7933	CTG
1463	M9100026-H1097316	35	0.628571	0.114286	0.257143	0.835288	6392578	323350	299823	11126.8	0	0	0.896248	-22.4657	0.692249	-9.89156	CTG
1463	M9100028-H1097318	35	0.885714	0.114286	0	0.854331	6501239	286889	311401	17397.9	0	0	0.878184	-18.5583	0.664799	-9.18557	CTG
1463	M9100030-H1097320	35	0.4	0.514286	0.0857143	0.850644	6358162	286655	302238	16327.4	0	0	0.889842	-22.7299	0.625568	-8.24623	CTG
1463	M9100032-H1097352	35	0.4	0.2	0.4	-0.698339	4779194	2.16365e+06	299798	14279.2	0	0	0.408312	-4.09588	0.223371	-3.90257	CTG
1463	M9100034-H1097354	35	0.771429	0.2	0.0285714	0.798915	6107700	367733	316258	22565.1	0	0	0.851182	-14.5306	0.694326	-10.1648	CTG
1463	M9100036-H1097356	35	0.8	0.171429	0.0285714	0.902075	6175093	178000	299902	12852.6	0	0	0.924936	-31.709	0.799079	-15.3667	CTG
1463	M9100038-H1097358	35	0.857143	0.142857	0	0.801741	6486834	394051	300358	16376.2	0	0	0.83667	-12.6707	0.784551	-14.3669	CTG
1463	M9100040-H1097360	35	0.742857	0.257143	0	0.827524	6071176	310336	308633	19629.8	0	0	0.903605	-22.0281	0.775346	-14.1693	CTG
1463	M9100042-H1097362	35	0.742857	0.228571	0.0285714	0.836145	5967015	294980	308312	11804.3	0	0	0.864656	-18.0064	0.73895	-11.7185	CTG
1463	M9100044-H1097364	35	0.771429	0.228571	0	0.884407	5841999	205395	312839	13602.5	0	0	0.901661	-19.3797	0.689836	-9.98213	CTG
1463	M9100046-H1097366	35	0.571429	0.371429	0.0571429	0.816956	6120678	343877	310520	15626.8	0	0	0.820556	-11.8709	0.744006	-12.0748	CTG
1463	M9100048-H1097368	35	0.685714	0.285714	0.0285714	0.788522	6013261	411747	319106	11365.3	0	0	0.839999	-13.7103	0.717875	-10.8808	CTG
1463	M9100050-H1097370	35	0.371429	0.228571	0.4	0.872319	5935087	222774	322533	14119.7	0	0	0.870733	-19.2731	0.289184	-4.28619	CTG
1463	M9100052-H1097372	35	0.828571	0.142857	0.0285714	0.858921	5952750	269300	319613	10708.9	0	0	0.88978	-21.1523	0.810513	-16.3427	CTG
1463	M9100054-H1097374	35	0.8	0.2	0	0.809198	6183392	354557	321516	18149.9	0	0	0.830008	-13.2232	0.679364	-9.67862	CTG
1463	M9100056-H1097376	35	0.628571	0.171429	0.2	0.62362	5883708	669983	311277	16496.9	0	0	0.808262	-10.8622	0.396746	-5.06453	CTG
1463	M9100058-H1097378	35	0.2	0.628571	0.171429	0.71306	5845813	508046	299749	17248.7	0	0	0.803506	-12.6574	0.715098	-10.9433	CTG
1463	M9100060-H1097380	35	0.314286	0.514286	0.171429	0.844861	5986321	278193	300449	18587.3	0	0	0.861314	-15.6328	0.745886	-12.1917	CTG
1463	M9100062-H1097382	35	0.314286	0.371429	0.314286	-0.748545	3210192	1.79469e+06	289800	12188.6	0	0	-0.873251	-1.17668	0.220662	-3.88743	CTG
1463	M9100064-H1097384	35	0.828571	0.142857	0.0285714	0.860027	6138196	251709	315205	17239.5	0	0	0.920516	-27.3997	0.733603	-11.6125	CTG
1463	M9100066-H1097386	35	0.742857	0.171429	0.0857143	0.748672	6444260	522312	301604	14768.1	0	0	0.843396	-13.3885	0.673028	-9.41077	CTG
1463	M9100068-H1097388	35	0.6	0.314286	0.0857143	0.805322	5978090	354833	295681	19581.2	0	0	0.873849	-17.5754	0.766953	-13.5059	CTG
1463	M9100070-H1097390	35	0.714286	0.228571	0.0571429	0.743159	6374464	498835	309769	13291.5	0	0	0.857503	-17.6515	0.704804	-10.3827	CTG
1463	M9100072-H1097392	35	0.857143	0.0857143	0.0571429	0.850095	5919643	272586	297868	15596.5	0	0	0.870532	-19.7277	0.675862	-9.52337	CTG
1463	M9100074-H1097394	35	0.857143	0.142857	0	0.797931	5847033	351355	297574	16008.8	0	0	0.839072	-14.0756	0.660063	-9.04809	CTG
1463	M9100076-H1097396	35	0.114286	0.0571429	0.828571	0.803966	5837911	350322	306297	13246.8	0	0	0.907238	-21.1185	-2.28656	-0.921656	CTG
1463	M9100078-H1097398	35	0.4	0.171429	0.428571	0.807529	6236812	360772	312602	14823.2	0	0	0.837799	-14.6508	-0.0735473	-2.8118	CTG
1463	M9100080-H1097400	35	0.714286	0.257143	0.0285714	0.829066	6149845	316673	300658	13216.6	0	0	0.850429	-14.8282	0.728619	-11.3538	CTG
1463	M9100082-H1097402	35	0.685714	0.314286	0	0.80735	6002702	343044	321920	20108.9	0	0	0.820469	-11.7852	0.744187	-12.1475	CTG
1463	M9100084-H1097404	35	0.371429	0.371429	0.257143	0.851475	6288175	289193	311192	15118.6	0	0	0.886166	-24.3458	0.738161	-11.902	CTG
1463	M9100086-H1097406	35	0.114286	0.714286	0.171429	0.790123	6043038	395971	307154	13155.4	0	0	0.87512	-17.4903	0.625818	-8.12913	CTG
1463	M9100088-H1097408	35	0.314286	0.514286	0.171429	0.82292	6204845	336385	319116	18351.1	0	0	0.823186	-12.3967	0.720305	-10.9826	CTG
1464	M9100002-H1097322	35	0.428571	0.2	0.371429	0.814967	10252153	583491	307054	21742.7	0	0	0.84619	-15.2381	0.52754	-6.47567	CTG
1464	M9100004-H1097324	35	0.457143	0.4	0.142857	0.90835	10556187	293843	319129	17269.4	0	0	0.92304	-31.0104	0.755951	-12.603	CTG
1464	M9100006-H1097326	35	0.6	0.371429	0.0285714	0.84801	10101980	496499	312178	21778.3	0	0	0.846987	-13.9437	0.719622	-10.9606	CTG
1464	M9100008-H1097328	35	0.428571	0.485714	0.0857143	0.852873	10595429	478443	320634	17305.2	0	0	0.878975	-21.4533	0.691243	-9.8609	CTG
1464	M9100010-H1097330	35	0.485714	0.485714	0.0285714	0.832462	10634118	548159	323297	21116.1	0	0	0.878074	-14.8953	0.836095	-19.1559	CTG
1464	M9100012-H1097332	35	0.857143	0.142857	0	0.886587	10454122	371435	329579	17089.7	0	0	0.91405	-26.4796	0.761217	-12.7787	CTG
1464	M9100014-H1097334	35	0.885714	0.114286	0	0.863322	10368500	459600	322438	18355.9	0	0	0.872175	-16.8851	0.73479	-11.5917	CTG
1464	M9100016-H1097336	35	0.342857	0.571429	0.0857143	0.824107	10554378	589701	330725	20675.4	0	0	0.850438	-12.9671	0.723093	-11.0447	CTG
1464	M9100018-H1097338	35	0.628571	0.371429	0	0.861855	10713672	457683	331256	21296.5	0	0	0.890983	-20.3763	0.777294	-13.95	CTG
1464	M9100020-H1097340	35	0.428571	0.428571	0.142857	0.848449	10805344	517413	330640	23516.6	0	0	0.891684	-23.9052	0.769112	-13.3609	CTG
1464	M9100022-H1097342	35	0.828571	0.0857143	0.0857143	0.831854	10370460	557621	309222	19112.8	0	0	0.878808	-19.0206	0.763395	-13.0502	CTG
1464	M9100024-H1097344	35	0.771429	0.228571	0	0.860418	10310751	443423	322821	22067.8	0	0	0.901282	-22.7852	0.753849	-12.6366	CTG
1464	M9100026-H1097346	35	0.514286	0.457143	0.0285714	0.758372	10469341	769757	324207	20987.9	0	0	0.902426	-22.2126	0.710367	-10.628	CTG
1464	M9100028-H1097348	35	0.628571	0.314286	0.0571429	0.814353	10541859	653433	321598	19767.7	0	0	0.926145	-26.1907	0.730797	-11.4864	CTG
1464	M9100030-H1097350	35	0.742857	0.228571	0.0285714	0.835117	10452833	543397	322099	16552	0	0	0.887919	-24.7238	0.76374	-12.9699	CTG
1464	M9100032-H1097682	35	0.457143	0.285714	0.257143	0.103828	10118925	2.76105e+06	303571	25914.3	0	0	0.848915	-15.3359	0.631718	-8.29898	CTG
1464	M9100034-H1097684	35	0.314286	0.6	0.0857143	0.901037	10248265	312286	314174	17133.5	0	0	0.927666	-30.0443	0.754511	-12.4789	CTG
1464	M9100036-H1097686	35	0.714286	0.2	0.0857143	0.847784	10352569	488658	311955	18583.4	0	0	0.872048	-16.1954	0.752872	-12.4457	CTG
1464	M9100038-H1097688	35	0.8	0.2	0	0.874843	10245849	402249	310144	12439.7	0	0	0.931161	-35.3637	0.842564	-19.5694	CTG
1464	M9100040-H1097690	35	0.628571	0.342857	0.0285714	0.830839	10319981	533608	325694	18898	0	0	0.903921	-24.4035	0.73603	-11.7296	CTG
1464	M9100042-H1097692	35	0.857143	0.114286	0.0285714	0.745063	9939190	796689	319516	22566.1	0	0	0.831174	-14.2092	0.787077	-14.6816	CTG
1464	M9100044-H1097694	35	0.571429	0.4	0.0285714	0.725472	10262920	892606	316876	28700.3	0	0	0.886462	-20.0435	0.809671	-16.3959	CTG
1464	M9100046-H1097696	35	0.657143	0.314286	0.0285714	0.87675	10342598	433975	328380	18868.9	0	0	0.897321	-22.7186	0.732139	-11.3773	CTG
1464	M9100048-H1097698	35	0.8	0.2	0	0.840996	10250288	502130	310529	19619.1	0	0	0.868636	-18.8123	0.719624	-10.9193	CTG
1464	M9100050-H1097700	35	0.8	0.2	0	0.84163	10580032	529369	311218	22232.4	0	0	0.87651	-18.3998	0.816825	-17.0532	CTG
1464	M9100052-H1097702	35	0.857143	0.142857	0	0.773275	10555150	751453	324025	19324	0	0	0.809286	-10.9576	0.839769	-19.7017	CTG
1464	M9100054-H1097704	35	0.657143	0.314286	0.0285714	0.840815	10210864	500986	308831	22156.4	0	0	0.88105	-19.0815	0.772435	-13.7967	CTG
1464	M9100056-H1097706	35	0.171429	0.685714	0.142857	0.853815	10337354	459173	312355	24897.7	0	0	0.880191	-18.2378	0.746781	-12.3176	CTG
1464	M9100058-H1097708	35	0.514286	0.171429	0.314286	0.857982	10284006	451922	323661	21338.1	0	0	0.909846	-28.9856	0.697802	-10.1197	CTG
1464	M9100060-H1097742	35	0.342857	0.285714	0.371429	0.625449	3632847	416890	138334	13913.7	0	0	0.698266	-6.84049	-0.0256842	-2.97546	CTG
1464	M9100062-H1097744	35	0.285714	0.314286	0.4	0.671278	3345140	325491	158673	16175.9	0	0	0.766527	-9.75387	0.39349	-5.06565	CTG
1464	M9100064-H1097746	35	0.2	0.714286	0.0857143	0.820685	10314337	579944	320970	16739.3	0	0	0.901156	-27.8743	0.789932	-14.5476	CTG
1464	M9100066-H1097748	35	0.171429	0.714286	0.114286	0.876471	10296776	393734	310308	19032.1	0	0	0.87996	-18.0383	0.668709	-9.28578	CTG
1464	M9100068-H1097750	35	0.371429	0.428571	0.2	0.857726	10501746	442647	325166	35092.3	0	0	0.897049	-22.428	0.73773	-11.9042	CTG
1464	M9100070-H1097752	35	0.314286	0.657143	0.0285714	0.774548	10362893	757295	323410	28230.1	0	0	0.829229	-14.3333	0.734583	-11.6847	CTG
1464	M9100072-H1097754	35	0.228571	0.428571	0.342857	0.902944	10565609	295864	333800	34012.4	0	0	0.931278	-30.6448	0.692917	-10.1545	CTG
1464	M9100074-H1097756	35	0.542857	0.2	0.257143	0.851302	10433512	477199	308762	20325.4	0	0	0.888532	-19.3986	0.803878	-15.833	CTG
1464	M9100076-H1097758	35	0.828571	0.171429	0	0.858959	9921233	441940	307433	21679.8	0	0	0.865963	-16.9119	0.833389	-18.7694	CTG
1464	M9100078-H1097760	35	0.342857	0.628571	0.0285714	0.872766	10656213	403586	308670	33418.4	0	0	0.948118	-44.493	0.821266	-17.3044	CTG
1464	M9100080-H1097762	35	0.142857	0.685714	0.171429	0.781849	10499827	757039	294503	33244.1	0	0	0.835769	-12.6075	0.799077	-15.7166	CTG
1464	M9100082-H1097764	35	0.657143	0.285714	0.0571429	0.860563	10403274	449173	322353	24154.2	0	0	0.85638	-15.3519	0.746638	-12.1715	CTG
1464	M9100084-H1097766	35	0.857143	0.114286	0.0285714	0.90549	10549440	299437	328771	26013.3	0	0	0.941911	-37.1647	0.791772	-15.1417	CTG
1464	M9100086-H1097768	35	0.771429	0.228571	0	0.823749	10525832	574670	337507	25491.2	0	0	0.848058	-13.8704	0.86806	-24.4688	CTG
1464	M9100088-H1097770	35	0.657143	0.285714	0.0571429	0.885038	10446004	365023	319223	19091.2	0	0	0.938043	-36.5128	0.788837	-14.6499	CTG
1465	M9100002-H1097652	35	0.6	0.114286	0.285714	0.65797	6322420	555048	383804	128692	0	0	0.804346	-11.2921	0.643201	-8.70554	CTG
1465	M9100004-H1097654	35	0.571429	0.257143	0.171429	0.400188	6378651	1.12496e+06	386888	80376.4	0	0	0.853545	-14.9887	0.797973	-15.8693	CTG
1465	M9100006-H1097656	35	0.685714	0.314286	0	0.843586	6296876	283159	378650	26914.2	0	0	0.88697	-18.9988	0.637727	-8.44055	CTG
1465	M9100008-H1097658	35	0.657143	0.257143	0.0857143	0.832705	6461451	313331	378324	31616.6	0	0	0.877279	-17.7647	0.806739	-15.9919	CTG
1465	M9100010-H1097660	35	0.714286	0.285714	0	0.796703	6184749	380348	378243	12814.7	0	0	0.815829	-11.6751	0.750151	-12.3307	CTG
1465	M9100012-H1097662	35	0.628571	0.342857	0.0285714	0.787248	6311582	370078	381814	76159.3	0	0	0.802657	-16.0277	0.821608	-18.3615	CTG
1465	M9100014-H1097664	35	0.771429	0.228571	0	0.827918	6439008	328713	367531	16921.9	0	0	0.852124	-15.8982	0.852085	-21.5073	CTG
1465	M9100016-H1097666	35	0.228571	0.714286	0.0571429	0.822078	6800840	364388	365712	23825.4	0	0	0.872295	-15.1725	0.771198	-13.6903	CTG
1465	M9100018-H1097668	35	0.542857	0.371429	0.0857143	0.74851	6192838	460259	363767	24153	0	0	0.796082	-10.7478	0.622217	-8.14751	CTG
1465	M9100020-H1097670	35	0.514286	0.485714	0	0.843028	6197253	286947	381661	16636.5	0	0	0.878395	-21.1881	0.755656	-12.6964	CTG
1465	M9100022-H1097672	35	0.771429	0.228571	0	0.823342	6541697	359697	378985	14196.5	0	0	0.857376	-14.177	0.795912	-15.3194	CTG
1465	M9100024-H1097674	35	0.828571	0.171429	0	0.287605	5824029	1.23319e+06	368918	17419.5	0	0	0.5153	-4.10769	0.764456	-13.3054	CTG
1465	M9100026-H1097676	35	0.114286	0.0285714	0.857143	0.830032	6089421	303540	371183	19500.6	0	0	0.869227	-13.7501	-2.52211	-0.943633	CTG
1465	M9100028-H1097678	35	0.428571	0.0857143	0.485714	0.54742	6622245	963245	366614	17728.5	0	0	0.793012	-10.2838	-0.0257848	-2.955	CTG
1465	M9100030-H1097712	35	0.571429	0.2	0.228571	0.668062	6675012	668415	366017	17981.7	0	0	0.912723	-28.7733	0.512092	-6.27575	CTG
1465	M9100032-H1097714	35	0.828571	0.171429	0	0.853201	6661886	288091	366497	21096.3	0	0	0.882785	-19.2535	0.833139	-18.8273	CTG
1465	M9100034-H1097716	35	0.885714	0.0857143	0.0285714	0.799921	6750657	405425	367543	14451.7	0	0	0.860923	-12.7893	0.790139	-14.7373	CTG
1465	M9100036-H1097718	35	0.285714	0.571429	0.142857	0.843222	6491126	308034	367481	13833.1	0	0	0.891748	-19.6935	0.755759	-12.7567	CTG
1465	M9100038-H1097720	35	0.457143	0.371429	0.171429	0.707989	6473151	589943	361113	14197.4	0	0	0.752456	-9.61459	0.798924	-15.377	CTG
1465	M9100040-H1097722	35	0.8	0.171429	0.0285714	0.833322	6360422	321749	365333	18902	0	0	0.868315	-16.1513	0.761279	-13.102	CTG
1465	M9100042-H1097724	35	0.142857	0.685714	0.171429	0.825485	6256593	340106	372220	25297.3	0	0	0.816153	-13.8939	0.735183	-11.7494	CTG
1465	M9100044-H1097726	35	0.171429	0.714286	0.114286	0.688364	6501070	591459	353309	23811.6	0	0	0.825446	-14.661	0.756037	-12.6948	CTG
1465	M9100046-H1097728	35	0.457143	0.371429	0.171429	0.839256	6397606	322763	356947	21246.4	0	0	0.866931	-16.6268	0.838036	-19.9056	CTG
1465	M9100048-H1097730	35	0.828571	0.171429	0	0.79459	6283177	391182	369193	36699.9	0	0	0.772432	-11.0038	0.7277	-11.3231	CTG
1465	M9100050-H1097732	35	0.942857	0.0571429	0	0.844666	6401353	299490	362940	16143.2	0	0	0.866556	-19.0511	0.806868	-16.1966	CTG
1465	M9100052-H1097734	35	0.571429	0.428571	0	0.804141	6342828	370590	356369	16373.3	0	0	0.884189	-19.1956	0.798467	-15.6316	CTG
1465	M9100054-H1097736	35	0.457143	0.457143	0.0857143	0.813933	6164447	356428	353905	14714.4	0	0	0.858111	-17.0419	0.770798	-13.6509	CTG
1465	M9100056-H1097738	35	0.857143	0.142857	0	0.865481	6282079	263108	354720	12363.2	0	0	0.884119	-17.2718	0.738123	-11.768	CTG
1465	M9100058-H1097740	35	0.914286	0.0857143	0	0.800498	6308959	370697	371674	23823.3	0	0	0.839025	-15.7103	0.776377	-13.9875	CTG
1465	M9100060-H1102872	35	0.314286	0.514286	0.171429	0.781905	6896887	453033	366520	15302.8	0	0	0.832168	-13.1349	0.450321	-5.52824	CTG
1465	M9100062-H1102874	35	0.2	0.542857	0.257143	0.798469	6745530	403424	387389	19141	0	0	0.831083	-14.4038	0.755762	-12.6443	CTG
1465	M9100064-H1102876	35	0.657143	0.114286	0.228571	0.768947	6327278	444394	372689	17499.4	0	0	0.798426	-10.5277	0.766398	-13.3816	CTG
1465	M9100066-H1102878	35	0.857143	0.142857	0	0.806011	6320153	352343	369171	31036.2	0	0	0.857159	-15.9061	0.764831	-13.3365	CTG
1465	M9100068-H1102880	35	0.4	0.514286	0.0857143	0.838167	6650241	334358	369084	14379.5	0	0	0.836162	-16.6581	0.686951	-9.83054	CTG
1465	M9100070-H1102882	35	0.457143	0.485714	0.0571429	0.776764	6502337	439907	373165	18579.3	0	0	0.795522	-10.6583	0.744152	-12.0072	CTG
1465	M9100072-H1102884	35	0.742857	0.257143	0	0.844818	6497718	316823	370133	20410.7	0	0	0.931008	-26.2391	0.792667	-14.6834	CTG
1465	M9100074-H1102886	35	0.828571	0.142857	0.0285714	0.802972	6719640	406835	378483	14804.4	0	0	0.833019	-13.6279	0.702206	-10.3279	CTG
1465	M9100076-H1102888	35	0.885714	0.0857143	0.0285714	0.81977	6655755	358692	375750	22198.5	0	0	0.926384	-32.4379	0.764424	-13.3065	CTG
1465	M9100078-H1102890	35	0.628571	0.371429	0	0.809249	6481394	370581	382974	17119.2	0	0	0.819712	-13.1866	0.829836	-18.4768	CTG
1465	M9100080-H1102892	35	0.4	0.571429	0.0285714	0.748601	6469972	493046	363485	16196.9	0	0	0.795624	-11.9627	0.75829	-12.9426	CTG
1465	M9100082-H1102894	35	0.857143	0.114286	0.0285714	0.825352	6641381	339992	384404	18061.1	0	0	0.911024	-22.3096	0.834257	-19.1152	CTG
1465	M9100084-H1102896	35	0.514286	0.485714	0	0.7486	6671038	484047	383886	42260.6	0	0	0.875375	-18.3226	0.764495	-13.1886	CTG
1465	M9100086-H1102898	35	0.628571	0.285714	0.0857143	0.786688	6931351	469731	380394	13834.6	0	0	0.875697	-15.7973	0.763545	-13.0422	CTG
1465	M9100088-H1102900	35	0.828571	0.171429	0	0.807789	6596771	378864	382236	19149.2	0	0	0.863495	-18.1712	0.729482	-11.5755	CTG
1507	M9300018-T5560840	12	1	0	0	0.803792	3621.06	214.343	109.299	16.4567	0	0	0.874339	-17.8187	0.791883	-15.1452	CTG
1507	M9300020-T5560838	12	1	0	0	0.790669	3732.98	235.782	119.217	16.6075	0	0	0.845747	-14.3491	0.637067	-8.54359	CTG
1507	M9300022-T5560836	12	1	0	0	0.825079	3724.63	197.446	128.102	11.8792	0	0	0.87352	-17.1449	0.890956	-30.3189	CTG
1507	M9300024-T5560834	12	1	0	0	0.830889	3825.07	199.109	132.055	9.4628	0	0	0.862149	-15.6253	0.707399	-10.5278	CTG
1508	M9400018-T5560608	12	1	0	0	0.775171	2097.25	146.473	51.0941	6.76548	0	0	0.822351	-11.9	0.907937	-36.7642	CTG
1508	M9400020-T5560606	12	0.833333	0.0833333	0.0833333	0.759418	2116.97	159.33	53.5533	6.7775	0	0	0.821465	-12.1198	0.625794	-8.29611	CTG
1508	M9400022-T5560602	12	1	0	0	0.756393	2128.03	161.112	57.0293	7.50701	0	0	0.841964	-13.5747	0.695638	-10.2038	CTG
1508	M9400024-T5560604	12	1	0	0	0.785102	2137.48	141.764	55.3384	7.51559	0	0	0.828038	-12.4225	0.658995	-9.05757	CTG
1509	M9400026-T5560618	12	0.5	0.333333	0.166667	0.297553	136.461	33.3491	3.4166	0.69644	0	0	0.365073	-3.37321	0.016876	-3.10989	CTG
1509	M9400028-T5560616	12	0.5	0.166667	0.333333	0.307881	145.231	31.8455	3.7305	0.755389	0	0	0.409541	-3.63875	-0.203899	-2.53432	CTG
1509	M9400030-T5560614	12	0.833333	0.166667	0	0.287763	135.458	30.979	3.6551	0.529239	0	0	0.414017	-3.51683	0.508442	-6.25786	CTG
1509	M9400032-T5560612	12	0.666667	0.25	0.0833333	0.404377	143.529	27.1151	3.4924	0.476366	0	0	0.446275	-3.92627	0.182724	-3.71545	CTG
1510	M9400010-T5560638	12	1	0	0	0.533407	1730.23	160.115	280.411	56.8646	0	0	0.714949	-9.89511	0.701308	-13.5892	CTG
1510	M9400012-T5560636	12	1	0	0	0.57852	1793.45	157.492	313.056	56.2226	0	0	0.645402	-7.6677	0.582763	-9.59609	CTG
1510	M9400014-T5560632	12	1	0	0	0.534337	1741.54	157.17	300.863	64.5381	0	0	0.673339	-8.0563	0.622269	-10.5103	CTG
1510	M9400016-T5560630	12	1	0	0	0.565131	1695.72	160.998	326.625	44.6232	0	0	0.655233	-7.45406	0.640415	-10.8671	CTG
1511	M9400002-T5560596	12	0.75	0.166667	0.0833333	0.463627	2151.6	336.556	129.991	27.9611	0	0	0.548578	-4.97273	0.533078	-7.45055	CTG
1511	M9400004-T5560594	12	1	0	0	0.58843	2254.1	262.745	137.666	34.612	0	0	0.622436	-6.28541	0.676314	-11.0166	CTG
1511	M9400006-T5560588	12	0.833333	0.166667	0	0.572762	2545.59	312.364	141.58	36.6585	0	0	0.647198	-6.40192	0.482761	-6.37191	CTG
1511	M9400008-T5560586	12	1	0	0	0.610254	2470.54	272.346	150.139	29.8009	0	0	0.695428	-7.3646	0.605158	-8.53854	CTG
1512	M9300002-T5557948	12	1	0	0	0.702222	7167.85	607.793	246.223	62.2296	0	0	0.756808	-9.19024	0.806109	-17.5987	CTG
1512	M9300004-T5557946	12	0.833333	0.166667	0	0.700762	7867.83	682.643	267.166	63.745	0	0	0.782911	-10.4511	0.797642	-16.9074	CTG
1512	M9300006-T5557942	12	1	0	0	0.759258	7115.03	499.747	277.818	44.3261	0	0	0.810248	-11.7911	0.773053	-14.8112	CTG
1512	M9300008-T5557944	12	1	0	0	0.818157	7527.82	388.919	279.48	48.5798	0	0	0.841935	-15.2988	0.818533	-19.2467	CTG
1513	M9300010-T5557882	12	1	0	0	0.517763	6007.17	387.54	2134.99	241.325	0	0	0.601018	-7.08369	0.619211	-11.1116	CTG
1513	M9300012-T5558000	12	1	0	0	0.557289	6210.03	318.981	2077.98	287.735	0	0	0.662997	-8.43395	0.528799	-8.89528	CTG
1513	M9300014-T5557996	12	1	0	0	0.622769	5943.05	301.854	2029.63	189.943	0	0	0.673994	-8.54648	0.639491	-11.6042	CTG
1513	M9300016-T5557998	12	1	0	0	0.549316	6148.67	333.498	2138.9	271.676	0	0	0.647242	-7.92957	0.672576	-12.8848	CTG
1514	M9300026-T5557934	12	1	0	0	0.817279	3411.79	197.407	74.015	6.08563	0	0	0.84516	-13.4762	0.665241	-9.07908	CTG
1514	M9300028-T5557936	12	1	0	0	0.775306	3149.21	225.678	66.5056	8.39631	0	0	0.835319	-12.977	0.809284	-16.2214	CTG
1514	M9300030-T5557930	12	1	0	0	0.792896	3447.64	228.627	70.9693	4.6502	0	0	0.836647	-12.7792	0.903042	-32.2879	CTG
1514	M9300032-T5557932	12	0.916667	0.0833333	0	0.819654	3305.96	189.487	68.1958	5.37126	0	0	0.854183	-15.166	0.633605	-8.27401	CTG
1515	M9300026-T5560854	12	0.666667	0.333333	0	0.770377	3679.68	154.707	21079.2	1204.41	0	0	0.807059	-11.7686	0.743231	-12.4469	CTG
1515	M9300028-T5560852	12	0.416667	0.583333	0	0.769515	3887.54	214.101	19266.7	968.265	0	0	0.860145	-19.0781	0.819776	-20.4023	CTG
1515	M9300030-T5557940	12	0.666667	0.333333	0	0.831462	3704.63	178.761	21359.5	806.797	0	0	0.860776	-17.6367	0.801241	-18.4196	CTG
1515	M9300032-T5557938	12	0.666667	0.333333	0	0.796509	3897.7	156.452	21946.5	1053.33	0	0	0.854595	-16.912	0.813481	-18.0191	CTG
1516	M9300018-T5560848	12	1	0	0	0.67359	3931.72	171.428	17290.5	1241.21	0	0	0.778025	-10.712	0.707035	-11.5847	CTG
1516	M9300020-T5560846	12	1	0	0	0.666469	3842.95	136.737	16497.7	1229.9	0	0	0.76808	-10.0944	0.71187	-10.987	CTG
1516	M9300022-T5560844	12	1	0	0	0.786789	3675.34	150.656	17500.4	831.709	0	0	0.840463	-15.1376	0.768132	-15.7443	CTG
1516	M9300024-T5560842	12	0.916667	0.0833333	0	0.808655	4240.62	176.498	18396	721.949	0	0	0.851383	-15.5763	0.785334	-16.7921	CTG
1517	M9300002-T5557950	12	1	0	0	0.427095	2358.62	272.385	8193.57	848.318	0	0	0.522322	-5.64832	0.443301	-6.21169	CTG
1517	M9300004-T5557952	12	0.916667	0.0833333	0	0.416581	2406.57	140.219	8190.21	975.901	0	0	0.491157	-4.4621	0.311728	-4.7227	CTG
1517	M9300006-T5557954	12	0.833333	0.166667	0	0.411624	2123.1	127.679	7802.51	990.257	0	0	0.517723	-5.27113	0.413139	-5.56316	CTG
1517	M9300008-T5557956	12	1	0	0	0.560721	2166.23	148.75	7061.89	574.426	0	0	0.605263	-7.09666	0.548047	-7.6539	CTG
1518	M9300010-T5557890	12	0.416667	0.583333	0	0.55646	2053.79	103.338	4911	317.347	0	0	0.608104	-6.98303	0.494561	-7.35241	CTG
1518	M9300012-T5557888	12	0.5	0.416667	0.0833333	0.541887	2220.07	102.642	5049.57	326.488	0	0	0.714177	-9.37285	0.580544	-9.44912	CTG
1518	M9300014-T5557884	12	0.583333	0.333333	0.0833333	0.535563	2282.07	124.561	5086.45	307.761	0	0	0.646223	-8.29334	0.600141	-9.55651	CTG
1518	M9300016-T5557886	12	0.416667	0.583333	0	0.673312	2297.79	91.1951	4906.7	202.691	0	0	0.719765	-9.70572	0.675884	-11.2063	CTG
1519	M9400010-T5560584	12	0.166667	0.416667	0.416667	-1.04356	3090.1	142.162	3551.32	201.855	0	0	-0.807271	-1.6735	-1.7385	-1.52566	CTG
1519	M9400012-T5560582	12	0.25	0.5	0.25	-0.438851	3142.54	172.858	3861.96	160.35	0	0	0.0477292	-3.07719	-0.20177	-3.51238	CTG
1519	M9400014-T5560640	12	0.0833333	0.333333	0.583333	-0.739968	3022.04	143.327	3552.38	155.255	0	0	-0.227807	-2.53309	-0.765861	-2.39306	CTG
1519	M9400016-T5560634	12	0.0833333	0.5	0.416667	-1.18133	3280.37	170.4	3752.28	187.851	0	0	-0.660042	-1.75408	-1.28712	-1.8382	CTG
1520	M9400002-T5560600	12	0.333333	0.583333	0.0833333	-0.149574	2517.37	164.14	3535.9	222.461	0	0	0.132203	-3.307	-0.22152	-3.19013	CTG
1520	M9400004-T5560598	12	0.0833333	0.166667	0.75	0.103726	2510.6	117.713	3343.71	152.207	0	0	0.202974	-3.83897	-0.773179	-2.33663	CTG
1520	M9400006-T5560592	12	0	0.583333	0.416667	0.0136559	2407.63	126.342	3388.28	192.12	0	0	0.259566	-3.8062	-0.361408	-3.05954	CTG
1520	M9400008-T5560590	12	0.75	0.166667	0.0833333	-0.0625582	2686.17	140.251	3700.28	211.788	0	0	0.143251	-3.41097	-0.22951	-3.33987	CTG
1521	M9400018-T5560552	12	0.333333	0.333333	0.333333	-0.465246	2744.05	152.634	3373.56	146.318	0	0	0.0643067	-3.07847	0.0313281	-4.15982	CTG
1521	M9400020-T5560554	12	0.25	0.333333	0.416667	-1.08745	3115.11	108.576	3496.05	148.412	0	0	-0.684302	-1.58646	-2.56698	-1.18596	CTG
1521	M9400022-T5560556	12	0.416667	0.5	0.0833333	-1.23392	3120.16	116.522	3472.58	139.746	0	0	-0.658468	-1.79448	-1.04804	-2.0669	CTG
1521	M9400024-T5560610	12	0.25	0.416667	0.333333	-1.36386	3320.63	158.799	3721.77	155.206	0	0	-0.85887	-1.57511	-1.59474	-1.59338	CTG
1522	M9400026-T5560626	12	0.0833333	0.333333	0.583333	-0.598003	2453.7	152.757	3098.05	181.522	0	0	-0.300122	-2.28599	-0.960834	-2.04117	CTG
1522	M9400028-T5560624	12	0	0.416667	0.583333	-0.38997	2545.08	148.805	3175.73	147.765	0	0	-0.136512	-2.57011	-1.29961	-1.84397	CTG
1522	M9400030-T5560622	12	0.0833333	0.583333	0.333333	-0.303541	2674.04	149.034	3357.79	136.193	0	0	0.0580812	-3.00796	-0.840381	-2.20603	CTG
1522	M9400032-T5560620	12	0.166667	0.583333	0.25	-0.46737	2659.36	145.425	3279.47	163.714	0	0	-0.231392	-2.43417	-0.895475	-2.19282	CTG
1528	M9500002-T5560204	12	0.666667	0.333333	0	0.526503	726.92	106.295	16.345	2.49064	0	0	0.639768	-5.86652	0.863009	-23.2608	CTG
1528	M9500004-T5560208	12	0.166667	0.833333	0	0.318322	565.638	124.796	13.134	2.26317	0	0	0.451761	-3.53826	0.428657	-5.36933	CTG
1528	M9500006-T5560210	12	1	0	0	0.570176	809.753	110.516	18.195	2.21367	0	0	0.666882	-6.17148	0.793056	-15.089	CTG
1528	M9500008-T5560212	12	0.75	0	0.25	0.451634	941.946	159.267	25.157	4.2247	0	0	0.589989	-5.1757	0.0361445	-3.14314	CTG
1528	M9500010-T5560214	12	0.916667	0.0833333	0	0.475772	924.202	150.508	22.193	4.99834	0	0	0.665184	-6.34083	0.811824	-16.7054	CTG
1528	M9500012-T5560216	12	1	0	0	0.641276	957.341	106.472	24.387	2.14853	0	0	0.719932	-7.48876	0.857519	-22.1162	CTG
1528	M9500014-T5560218	8	1	0	0	0.634333	804.621	91.7365	19.805	1.76899	0	0	0.751947	-8.33723	0.67538	-9.45145	CTG
1601	M9300002-H1076772	12	0.75	0	0.25	0.769686	4706792	320028	308398	16860.5	0	0	0.792726	-10.1758	0.558164	-6.97944	CTG
1601	M9300004-H1076774	12	0.833333	0.166667	0	0.752408	4767652	362212	314853	11422.9	0	0	0.766339	-10.3726	0.794658	-15.0265	CTG
1601	M9300006-H1076776	12	1	0	0	0.777488	4398435	300080	309737	16840.4	0	0	0.777777	-9.14322	0.78319	-14.7799	CTG
1601	M9300008-H1076778	12	1	0	0	0.831447	4739427	247530	311896	12388.3	0	0	0.871231	-16.7911	0.868974	-24.7051	CTG
1601	M9300010-H1076780	12	1	0	0	0.813281	4723175	265296	317537	16268.9	0	0	0.823538	-13.2493	0.755671	-12.7671	CTG
1601	M9300012-H1076782	12	1	0	0	0.869741	4794093	190883	305185	16494.3	0	0	0.928563	-23.5192	0.581573	-7.28956	CTG
1601	M9300014-H1076784	12	1	0	0	0.785694	4584970	286787	316692	15574.4	0	0	0.850057	-14.429	0.748647	-12.4018	CTG
1601	M9300016-H1076786	12	1	0	0	0.820852	4543091	245097	318325	16443.4	0	0	0.879143	-21.174	0.586008	-7.48753	CTG
1601	M9300018-H1076788	12	1	0	0	0.779728	4388598	308324	311254	7841.13	0	0	0.872399	-19.4664	0.760421	-12.8227	CTG
1601	M9300020-H1076790	12	1	0	0	0.846458	4608918	208474	314505	12120.3	0	0	0.902535	-22.5562	0.865058	-23.6811	CTG
1601	M9300022-H1076792	12	1	0	0	0.573361	4517494	575840	317446	11434	0	0	0.704207	-7.2453	0.519146	-6.37881	CTG
1601	M9300024-H1076794	12	1	0	0	0.850449	4650277	206432	322360	10999.3	0	0	0.873695	-14.7145	0.76863	-13.4288	CTG
1601	M9300026-H1076796	12	1	0	0	0.765596	4782517	331031	325807	18071.5	0	0	0.787669	-12.2051	0.688477	-10.1352	CTG
1601	M9300028-H1076798	12	0.916667	0.0833333	0	0.831537	4687502	225180	321266	16452	0	0	0.914797	-25.9654	0.729392	-11.4804	CTG
1601	M9300030-H1076800	12	1	0	0	0.815849	4745039	250173	336765	18705.7	0	0	0.833554	-13.6446	0.799458	-16.2016	CTG
1601	M9300032-H1076802	12	0.583333	0	0.416667	0.697883	4046536	354078	304051	15955.1	0	0	0.834845	-12.6307	-0.852822	-1.63373	CTG
1601	M9300034-H1076804	12	1	0	0	0.788548	4794418	304742	326555	11384.7	0	0	0.82529	-12.0381	0.797586	-15.4914	CTG
1601	M9300036-H1076806	12	1	0	0	0.823058	4589541	233762	316276	16091.7	0	0	0.846953	-15.1151	0.820748	-18.0263	CTG
1601	M9300038-H1076808	12	0.916667	0.0833333	0	0.823969	4631555	247991	325023	17868.1	0	0	0.876686	-23.7696	0.782095	-14.6755	CTG
1601	M9300040-H1076810	12	1	0	0	0.839131	4470711	222621	340813	11158.5	0	0	0.874944	-16.5142	0.682304	-9.64867	CTG
1601	M9300042-H1076812	12	1	0	0	0.766471	4382789	304661	330929	14396.8	0	0	0.757794	-9.56905	0.834991	-19.7618	CTG
1601	M9300044-H1076814	12	0.916667	0.0833333	0	0.767027	4554214	325318	324425	16364.3	0	0	0.84415	-19.3753	0.635318	-8.57098	CTG
1601	M9300046-H1076816	12	0.666667	0.333333	0	0.766845	4655774	314136	319400	21967	0	0	0.815544	-14.2668	0.667793	-9.28189	CTG
1601	M9300048-H1076818	12	1	0	0	0.845956	4499974	205617	321590	7283.24	0	0	0.879557	-18.985	0.786206	-14.4153	CTG
1601	M9300050-H1076820	12	1	0	0	0.848311	4481074	192748	316446	17622.6	0	0	0.888767	-20.8671	0.697201	-10.3933	CTG
1601	M9300052-H1076822	12	0.833333	0	0.166667	0.730315	4756632	376311	305676	16642.7	0	0	0.796304	-12.1466	0.684808	-9.96116	CTG
1601	M9300054-H1076824	12	0.916667	0.0833333	0	0.695022	4621541	426169	308530	11080.2	0	0	0.81587	-13.3504	0.752221	-12.4784	CTG
1601	M9300056-H1076826	12	1	0	0	0.213876	4761675	1.06729e+06	318056	8726.66	0	0	0.542637	-5.13381	0.798766	-15.3301	CTG
1601	M9300058-H1076828	12	0.916667	0	0.0833333	0.493249	4270588	628431	308125	17595.9	0	0	0.628233	-5.71922	0.603447	-7.73366	CTG
1601	M9300060-H1076830	12	0.833333	0.166667	0	0.126592	4692562	1.17185e+06	328211	13029.5	0	0	0.86663	-14.9344	0.77639	-14.0403	CTG
1601	M9300062-H1076832	12	0.666667	0	0.333333	-0.703787	2756335	1.38371e+06	298484	16764.1	0	0	-0.372851	-1.45477	0.390961	-4.99198	CTG
1601	M9300064-H1076834	12	0.916667	0	0.0833333	0.77057	4690827	330200	326079	15197.8	0	0	0.840312	-11.7711	0.645657	-8.82219	CTG
1601	M9300066-H1076836	12	1	0	0	0.799728	4576591	261232	327457	18919.5	0	0	0.868042	-17.4081	0.671232	-9.54362	CTG
1601	M9300068-H1076838	12	1	0	0	0.796246	4724080	291588	314444	15763.4	0	0	0.864099	-20.9618	0.814728	-17.26	CTG
1601	M9300070-H1076840	12	0.916667	0	0.0833333	0.828016	4536362	226915	322637	16192.9	0	0	0.867287	-18.2952	0.404112	-5.12169	CTG
1601	M9300072-H1076842	12	1	0	0	0.777824	5007035	338965	308411	11747.8	0	0	0.850579	-16.3809	0.801954	-15.6901	CTG
1601	M9300074-H1076844	12	0.916667	0	0.0833333	0.776918	5038210	342259	303268	12960.1	0	0	0.892163	-20.4041	0.663272	-9.11691	CTG
1601	M9300076-H1076846	12	1	0	0	0.820877	4913343	264193	303628	13290.7	0	0	0.838917	-14.0764	0.591808	-7.5228	CTG
1601	M9300078-H1076848	12	0.916667	0.0833333	0	0.259334	4920586	1.08332e+06	302371	10951.1	0	0	0.764548	-8.88805	0.714384	-10.752	CTG
1601	M9300080-H1076850	12	0.916667	0	0.0833333	0.834294	5110913	243163	311131	17970	0	0	0.863979	-22.3229	0.586324	-7.42006	CTG
1601	M9300082-H1076852	12	0.833333	0.0833333	0.0833333	0.720382	4978955	415735	298046	17671	0	0	0.84532	-14.0777	0.66342	-9.04409	CTG
1601	M9300084-H1076854	12	1	0	0	0.44947	4817542	789149	309861	16881.8	0	0	0.623694	-6.06658	0.617894	-8.12545	CTG
1601	M9300086-H1076856	12	1	0	0	0.713285	5019313	435019	299447	9458.01	0	0	0.764732	-9.27867	0.667038	-9.23477	CTG
1601	M9300088-H1076858	12	1	0	0	0.581407	5100825	662978	307568	14955.5	0	0	0.819709	-11.8794	0.662361	-9.10343	CTG
1601	M9300090-H1076860	12	1	0	0	0.763672	4812895	333727	314952	14799.4	0	0	0.77632	-10.8129	0.843334	-20.8625	CTG
1601	M9300092-H1076862	12	0.75	0	0.25	0.812337	4852111	265845	309309	15128.4	0	0	0.836316	-14.5083	0.492573	-6.04121	CTG
1601	M9300094-H1076864	12	0.833333	0.0833333	0.0833333	0.612409	4922704	570341	310625	8675.83	0	0	0.847123	-13.0068	0.616996	-7.96608	CTG
1601	M9300096-H1076866	12	0.833333	0.166667	0	0.725277	4862410	394709	315128	15768	0	0	0.805738	-11.4287	0.55069	-6.87253	CTG
1601	M9300098-H1076868	12	1	0	0	0.625613	4862718	540599	302859	17946.4	0	0	0.74624	-8.49646	0.663474	-9.21199	CTG
1601	M9300100-H1076870	12	1	0	0	0.662784	4736422	473253	318472	15509.3	0	0	0.655797	-7.7583	0.792067	-15.0419	CTG
1602	M9300002-H1076412	12	0.75	0	0.25	0.777001	5234905	340796	374032	22921.7	0	0	0.818637	-11.955	0.619456	-8.11458	CTG
1602	M9300004-H1076414	12	0.666667	0.333333	0	0.837522	4657104	224185	381090	15481.2	0	0	0.890429	-20.8256	0.7533	-12.813	CTG
1602	M9300006-H1076416	12	0.833333	0.166667	0	0.840989	4555272	205145	382780	14096	0	0	0.894674	-20.2996	0.79714	-15.4968	CTG
1602	M9300008-H1076418	12	0.916667	0.0833333	0	0.764434	4742096	322349	380633	19882.1	0	0	0.851454	-16.2537	0.794534	-15.9587	CTG
1602	M9300010-H1076420	12	0.833333	0.166667	0	0.815504	4705941	256156	371415	17695.5	0	0	0.812712	-11.6031	0.854131	-22.5391	CTG
1602	M9300012-H1076422	12	1	0	0	0.84413	4434831	192611	365924	18902.3	0	0	0.864856	-17.9747	0.785076	-14.917	CTG
1602	M9300014-H1076424	12	1	0	0	0.813472	4590251	238938	376255	20301.4	0	0	0.918501	-22.6342	0.857132	-22.7984	CTG
1602	M9300016-H1076426	12	0.916667	0.0833333	0	0.844834	4451822	194749	373555	15244.6	0	0	0.857567	-18.2018	0.697147	-10.3962	CTG
1602	M9300018-H1076428	12	1	0	0	0.793061	4614886	275164	386102	12902.2	0	0	0.859928	-15.7333	0.830966	-18.6071	CTG
1602	M9300020-H1076430	12	1	0	0	0.803019	4578570	267190	374695	10607.2	0	0	0.855009	-17.5868	0.902312	-32.9905	CTG
1602	M9300022-H1076432	12	1	0	0	0.848107	4522652	195150	387393	15364.6	0	0	0.879643	-18.8047	0.847727	-21.1341	CTG
1602	M9300024-H1076434	12	1	0	0	0.875784	4421998	153405	382402	14890.8	0	0	0.868779	-19.7441	0.79924	-15.7694	CTG
1602	M9300026-H1076436	12	1	0	0	0.77738	4685665	304519	393749	17282.8	0	0	0.873617	-17.6118	0.795629	-15.9345	CTG
1602	M9300028-H1076438	12	0.916667	0.0833333	0	0.811837	4659771	263867	386338	14942.6	0	0	0.810927	-15.6547	0.74856	-12.6246	CTG
1602	M9300030-H1076440	12	1	0	0	0.799223	4645008	288226	383979	15057.5	0	0	0.867147	-17.2645	0.693549	-10.1497	CTG
1602	M9300032-H1076442	12	0.666667	0	0.333333	0.337959	4651414	893020	374488	16786.5	0	0	0.5398	-5.63969	0.139865	-3.53925	CTG
1602	M9300034-H1076444	12	1	0	0	0.801989	4732928	270227	367460	15879.2	0	0	0.873212	-18.2699	0.814202	-17.1896	CTG
1602	M9300036-H1076446	12	0.916667	0.0833333	0	0.770349	4543488	302935	379372	17043.2	0	0	0.829998	-16.8563	0.800501	-15.6761	CTG
1602	M9300038-H1076448	12	0.916667	0.0833333	0	0.893565	4909743	143497	374213	18994.3	0	0	0.935247	-43.139	0.799847	-16.4033	CTG
1602	M9300040-H1076450	12	1	0	0	0.797336	3959102	228378	369502	17337.7	0	0	0.823335	-15.7823	0.567515	-7.27301	CTG
1602	M9300042-H1076452	12	1	0	0	0.703624	4738606	421048	370285	16153.5	0	0	0.74623	-7.43154	0.760047	-13.1661	CTG
1602	M9300044-H1076454	12	1	0	0	0.828237	4737009	229406	378706	21911.4	0	0	0.868058	-19.3241	0.82346	-18.9086	CTG
1602	M9300046-H1076456	12	0.833333	0.166667	0	0.8226	4507265	235047	374783	9940.53	0	0	0.865661	-16.7487	0.777319	-13.9841	CTG
1602	M9300048-H1076458	12	1	0	0	0.824299	4456951	231590	363293	14705.3	0	0	0.872736	-17.8973	0.83454	-19.8561	CTG
1602	M9300050-H1076460	12	1	0	0	0.806502	4739134	272192	369069	12477.2	0	0	0.810859	-11.4892	0.649586	-8.79833	CTG
1602	M9300052-H1076462	12	1	0	0	0.858285	4789801	199835	368630	16210.9	0	0	0.920645	-31.6255	0.671447	-9.3655	CTG
1602	M9300054-H1076464	12	0.666667	0.333333	0	0.834588	4792125	235184	365467	13802.8	0	0	0.893736	-20.9831	0.648956	-8.79418	CTG
1602	M9300056-H1076466	12	0.75	0.25	0	0.796859	4811777	281648	367812	23677	0	0	0.834353	-13.4752	0.693487	-10.255	CTG
1602	M9300058-H1076468	12	1	0	0	0.78491	4672583	297607	375577	19322.5	0	0	0.883242	-25.7156	0.799703	-16.105	CTG
1602	M9300060-H1076470	12	0.916667	0	0.0833333	0.82797	4572692	224865	372635	18114.3	0	0	0.881959	-19.3688	0.782979	-14.3259	CTG
1602	M9300062-H1076472	12	0.666667	0	0.333333	0.812648	5025646	283691	358404	14711.6	0	0	0.872768	-17.5022	0.375529	-4.89478	CTG
1602	M9300064-H1076474	12	1	0	0	0.784698	4672327	287591	362061	17355.1	0	0	0.891222	-22.3398	0.618539	-8.10637	CTG
1602	M9300066-H1076476	12	1	0	0	0.836732	4574835	217355	367331	12599.4	0	0	0.871421	-19.0674	0.773477	-13.8499	CTG
1602	M9300068-H1076478	12	1	0	0	0.774903	4677546	314565	363909	11339.7	0	0	0.84119	-13.9124	0.826904	-18.2318	CTG
1602	M9300070-H1076480	12	1	0	0	0.771035	4483505	320623	360056	12087.3	0	0	0.832387	-13.2642	0.858363	-23.2006	CTG
1602	M9300072-H1076482	12	1	0	0	0.784304	4617972	286876	368493	20923.6	0	0	0.833635	-14.289	0.744539	-12.4206	CTG
1602	M9300074-H1076484	12	1	0	0	0.799066	4607361	265674	368413	17037.5	0	0	0.818237	-12.6428	0.809717	-17.2456	CTG
1602	M9300076-H1076486	12	1	0	0	0.82108	4882372	254945	371481	18150.9	0	0	0.902029	-25.6459	0.730933	-11.533	CTG
1602	M9300078-H1076488	12	0.916667	0.0833333	0	0.890328	4668098	151307	379920	13572.4	0	0	0.939681	-33.765	0.651689	-8.75867	CTG
1602	M9300080-H1076490	12	1	0	0	0.786101	4743175	303226	371975	10124.5	0	0	0.842499	-12.4754	0.909729	-37.1669	CTG
1602	M9300082-H1076492	12	0.916667	0.0833333	0	0.799681	4537931	265768	371717	14238.5	0	0	0.841156	-13.4997	0.728303	-11.5952	CTG
1602	M9300084-H1076494	12	1	0	0	0.810518	4494153	247656	361969	15904.1	0	0	0.889255	-23.9027	0.805138	-16.4106	CTG
1602	M9300086-H1076496	12	1	0	0	0.825701	4823495	241656	363249	14850.2	0	0	0.86061	-18.6751	0.683937	-9.98287	CTG
1602	M9300088-H1076498	12	0.916667	0.0833333	0	0.742041	4812220	368038	367463	16512.1	0	0	0.835989	-14.5443	0.61516	-7.99821	CTG
1602	M9300090-H1076500	12	1	0	0	0.774369	4560078	305736	361981	7981.81	0	0	0.825168	-12.3868	0.751877	-12.345	CTG
1602	M9300092-H1076502	12	0.75	0	0.25	0.807994	5094585	285863	367335	13514.1	0	0	0.876819	-17.2118	0.546164	-6.75283	CTG
1602	M9300094-H1076504	12	1	0	0	0.706286	4281416	368096	363822	18722.8	0	0	0.757411	-8.78146	0.871993	-25.7682	CTG
1602	M9300096-H1076506	12	0.666667	0.333333	0	0.774895	4568478	300267	369335	17373.9	0	0	0.784207	-14.0213	0.702477	-10.4902	CTG
1602	M9300098-H1076508	12	1	0	0	0.798404	4574348	258674	364433	21759.2	0	0	0.886926	-18.9799	0.715009	-10.8742	CTG
1602	M9300100-H1076510	12	1	0	0	0.785257	4632961	292730	360052	13298.4	0	0	0.896208	-22.192	0.715542	-10.85	CTG
1603	M9300002-H1086252	12	0.333333	0	0.666667	-0.241181	2015185	628602	294152	13698	0	0	0.361384	-3.17958	-1.20244	-1.40767	CTG
1603	M9300004-H1086254	12	0.583333	0.416667	0	0.796312	2303604	125036	311121	13291.9	0	0	0.836671	-15.8833	0.547829	-6.98569	CTG
1603	M9300006-H1086256	12	0.833333	0.166667	0	0.735557	2352572	168845	299622	11739.7	0	0	0.75874	-9.26496	0.4685	-5.84113	CTG
1603	M9300008-H1086258	12	0.916667	0.0833333	0	0.812068	2259095	111372	299150	10610.4	0	0	0.84063	-12.8937	0.838678	-21.4787	CTG
1603	M9300010-H1086260	12	0.833333	0.166667	0	0.801056	2256272	120623	293126	9737.12	0	0	0.849565	-15.4161	0.762359	-13.2319	CTG
1603	M9300012-H1086262	12	0.916667	0.0833333	0	0.752571	2374092	161200	292603	11179	0	0	0.764046	-9.92632	0.70418	-10.6559	CTG
1603	M9300014-H1086264	12	1	0	0	0.7741	2220178	134866	313501	12640	0	0	0.804917	-13.2655	0.705101	-10.8833	CTG
1603	M9300016-H1086266	12	0.916667	0	0.0833333	0.723179	2372600	172096	310861	15688.6	0	0	0.754774	-9.65396	0.830379	-19.0099	CTG
1603	M9300018-H1086268	12	0.75	0.25	0	0.700631	2293541	189859	307546	9931.59	0	0	0.714913	-10.3969	0.529501	-6.65345	CTG
1603	M9300020-H1086270	12	1	0	0	0.717931	2135005	138848	329388	30470.3	0	0	0.806843	-12.282	0.901145	-40.0172	CTG
1603	M9300022-H1086272	12	1	0	0	0.786401	2328152	132130	317038	14228.4	0	0	0.839933	-14.6506	0.66696	-9.70415	CTG
1603	M9300024-H1086274	12	1	0	0	0.683028	2262128	192782	323479	7716.68	0	0	0.760347	-9.09247	0.758905	-13.0272	CTG
1603	M9300026-H1086276	12	1	0	0	0.63183	2336377	228305	318454	15893.1	0	0	0.757841	-9.15761	0.708784	-11.4166	CTG
1603	M9300028-H1086278	12	0.833333	0.166667	0	0.787487	2170463	114312	326889	15633.3	0	0	0.870824	-21.2443	0.386722	-5.19701	CTG
1603	M9300030-H1086280	12	1	0	0	0.745798	2189116	145208	321955	16384.7	0	0	0.850742	-15.1457	0.581071	-7.49546	CTG
1603	M9300032-H1086282	12	0.75	0	0.25	0.663715	2193177	202453	296391	19756.1	0	0	0.699816	-7.23268	0.595039	-8.01697	CTG
1603	M9300034-H1086284	12	0.916667	0.0833333	0	0.790149	2103335	111176	301512	14522.5	0	0	0.785912	-11.7742	0.554715	-7.11412	CTG
1603	M9300036-H1086286	12	1	0	0	0.624622	1978603	207119	301537	15486.2	0	0	0.706081	-7.45815	0.587485	-7.83586	CTG
1603	M9300038-H1086288	12	0.916667	0.0833333	0	0.698774	2255222	183591	295768	13710.7	0	0	0.806281	-11.5893	0.771661	-14.4818	CTG
1603	M9300040-H1086290	12	1	0	0	0.653906	2061068	185970	304524	17872.8	0	0	0.71247	-9.22367	0.545207	-7.22545	CTG
1603	M9300042-H1086292	12	1	0	0	0.714062	2079788	157500	308505	17122.8	0	0	0.788629	-12.0992	0.62033	-8.53014	CTG
1603	M9300044-H1086294	12	1	0	0	0.675265	2071133	186988	310424	11996.5	0	0	0.740891	-11.3066	0.715849	-11.5787	CTG
1603	M9300046-H1086296	12	0.666667	0.333333	0	0.789504	2125424	110910	295031	17153	0	0	0.848001	-17.1531	0.739774	-12.6607	CTG
1603	M9300048-H1086298	12	1	0	0	0.67558	2116376	175145	307238	22664	0	0	0.732614	-10.0474	0.67886	-11.0068	CTG
1603	M9300050-H1086300	12	0.916667	0	0.0833333	0.71928	2152587	164341	291305	10213.2	0	0	0.73488	-9.21835	0.55048	-6.93901	CTG
1603	M9300052-H1086302	12	1	0	0	0.617032	2034597	190080	292969	27979.5	0	0	0.680702	-6.33398	0.67711	-9.80224	CTG
1603	M9300054-H1086304	12	1	0	0	0.734395	1944911	130850	293246	15610	0	0	0.779791	-10.6319	0.522045	-6.7769	CTG
1603	M9300056-H1086306	12	1	0	0	0.72245	2221183	168158	311749	9407.82	0	0	0.750714	-8.44628	0.757443	-13.0746	CTG
1603	M9300058-H1086308	12	1	0	0	0.696385	2164248	168946	315095	13987.8	0	0	0.711261	-8.57561	0.680289	-10.1445	CTG
1603	M9300060-H1086310	12	0.916667	0.0833333	0	0.767007	2157542	123169	323310	20057	0	0	0.822628	-13.9137	0.699467	-11.2877	CTG
1603	M9300062-H1086312	12	0.666667	0	0.333333	0.719703	2294860	172125	286483	14170.3	0	0	0.745466	-9.64883	0.548103	-6.97066	CTG
1603	M9300064-H1086314	12	1	0	0	0.701432	2261540	186305	319410	7136.04	0	0	0.791696	-10.3815	0.720096	-11.1389	CTG
1603	M9300066-H1086316	12	1	0	0	0.754872	2277524	157954	319687	7662.91	0	0	0.819269	-12.9273	0.703082	-10.3509	CTG
1603	M9300068-H1086318	12	0.833333	0.166667	0	0.761002	2354604	152601	310139	10369.5	0	0	0.8186	-10.9354	0.787197	-14.8349	CTG
1603	M9300070-H1086320	12	1	0	0	0.785486	2484265	143359	298369	16516.9	0	0	0.906526	-25.4255	0.78387	-15.2781	CTG
1603	M9300072-H1086322	12	1	0	0	0.761239	2362115	155986	300171	7949.8	0	0	0.808306	-12.4664	0.654476	-9.07916	CTG
1603	M9300074-H1086324	12	1	0	0	0.779642	2278771	136902	302497	11812.8	0	0	0.857377	-15.9894	0.630848	-8.67089	CTG
1603	M9300076-H1086326	12	1	0	0	0.660806	2302297	213085	310132	8356.96	0	0	0.683636	-7.33521	0.713114	-10.9485	CTG
1603	M9300078-H1086328	12	0.833333	0.166667	0	0.744457	2181661	153580	312971	8245.3	0	0	0.819535	-14.9321	0.68013	-9.75689	CTG
1603	M9300080-H1086330	12	1	0	0	0.736826	2229184	152044	318088	14902.7	0	0	0.790397	-12.001	0.694095	-10.5129	CTG
1603	M9300082-H1086332	12	0.833333	0.166667	0	0.752784	2270240	147306	311619	12596.2	0	0	0.818622	-12.592	0.6486	-8.976	CTG
1603	M9300084-H1086334	12	1	0	0	0.726466	2180539	159207	317744	11459.8	0	0	0.848165	-15.9514	0.660515	-9.58609	CTG
1603	M9300086-H1086336	12	0.833333	0	0.166667	0.770174	2372928	158788	312462	8310.14	0	0	0.893974	-24.3912	0.723098	-11.2788	CTG
1603	M9300088-H1086338	12	1	0	0	0.69267	2338903	175120	307173	30882.3	0	0	0.813368	-13.2832	0.743718	-12.5474	CTG
1603	M9300090-H1086340	12	0.916667	0	0.0833333	-0.527312	2350310	899392	297699	19941.9	0	0	0.187184	-2.64109	0.41073	-5.31867	CTG
1603	M9300092-H1086342	12	0.5	0	0.5	0.791325	2250728	122902	284284	11605.5	0	0	0.762568	-13.7794	-0.42082	-2.15187	CTG
1603	M9300094-H1086344	12	0.916667	0.0833333	0	0.702401	2257874	181975	312706	14007.6	0	0	0.834408	-14.0902	0.583021	-7.64113	CTG
1603	M9300096-H1086346	12	0.666667	0.333333	0	0.837379	2256327	93707.5	315615	13507.5	0	0	0.919277	-33.7138	0.521981	-6.53288	CTG
1603	M9300098-H1086348	12	1	0	0	0.760147	2092225	129852	320274	11566.5	0	0	0.819839	-14.594	0.787753	-15.4572	CTG
1603	M9300100-H1086350	12	1	0	0	0.760573	2236408	139140	329441	10992.3	0	0	0.832027	-12.9569	0.56398	-7.1671	CTG
1661	M9400002-T5564378	12	1	0	0	0.670311	7976.73	831.632	231.985	18.0088	0	0	0.711763	-7.37702	0.663675	-9.11736	CTG
1661	M9400004-T5564380	12	1	0	0	0.620619	7915.04	945.446	239.174	20.4226	0	0	0.714697	-7.46046	0.611226	-7.88343	CTG
1661	M9400006-T5564382	12	1	0	0	0.671927	8705.77	884.743	256.397	17.722	0	0	0.754636	-8.51531	0.867269	-23.6456	CTG
1661	M9400008-T5564384	12	1	0	0	0.711815	8821.66	802.203	262.276	16.6281	0	0	0.777279	-9.20922	0.839805	-19.3033	CTG
1661	M9400010-T5564386	12	1	0	0	0.718134	8785.52	782.781	262.713	16.9952	0	0	0.790259	-9.93132	0.879489	-25.9947	CTG
1661	M9400012-T5564390	12	1	0	0	0.774003	8901.34	635.072	261.512	14.0447	0	0	0.812677	-11.0117	0.61432	-7.8432	CTG
1661	M9400014-T5564422	12	1	0	0	0.736041	9043.43	743.479	282.256	17.3045	0	0	0.788366	-10.5667	0.815751	-16.8147	CTG
1661	M9400016-T5564424	10	1	0	0	0.788291	9361.28	623.133	299.452	16.0036	0	0	0.838308	-12.4374	0.76946	-13.2835	CTG
1662	M9400002-T5564408	12	0.916667	0.0833333	0	0.76475	5690.52	424.823	181.283	11.1724	0	0	0.818019	-11.9814	0.436743	-5.38965	CTG
1662	M9400004-T5564410	12	1	0	0	0.769915	5576.4	403.691	176.707	10.3676	0	0	0.821338	-11.251	0.673699	-9.36159	CTG
1662	M9400006-T5564412	12	0.916667	0.0833333	0	0.766833	5720.31	422.805	178.272	8.61919	0	0	0.818223	-11.5076	0.73334	-11.4313	CTG
1662	M9400008-T5564414	12	0.916667	0.0833333	0	0.800168	5856.15	364.79	184.265	10.835	0	0	0.853044	-14.5754	0.698243	-10.1938	CTG
1662	M9400010-T5564416	12	0.916667	0.0833333	0	0.800291	6211.82	388.64	190.754	10.759	0	0	0.842516	-13.5947	0.684533	-9.6439	CTG
1662	M9400012-T5564418	12	0.916667	0.0833333	0	0.504574	5425.22	816.946	159.655	16.2603	0	0	0.742502	-8.06469	0.816121	-17.3984	CTG
1662	M9400014-T5564426	12	1	0	0	0.814097	5444.37	314.863	170.274	11.3827	0	0	0.849998	-14.5532	0.82899	-18.2496	CTG
1662	M9400016-T5564428	10	0.9	0.1	0	0.79665	5834.02	375.308	180.463	7.65262	0	0	0.823839	-11.8834	0.696671	-10.0662	CTG
1663	M9400002-T5564392	12	1	0	0	0.875816	19402.8	757.657	580.522	24.4937	0	0	0.903116	-21.2322	0.903295	-32.0439	CTG
1663	M9400004-T5564394	12	1	0	0	0.885439	20033.5	711.279	590.756	30.3953	0	0	0.895545	-20.5873	0.911856	-35.582	CTG
1663	M9400006-T5564396	12	1	0	0	0.866529	17926	748.65	535.143	24.8686	0	0	0.871347	-16.4481	0.861962	-22.542	CTG
1663	M9400008-T5564398	12	1	0	0	0.869345	20135.2	812.759	603.015	31.537	0	0	0.91048	-23.6299	0.763213	-12.9653	CTG
1663	M9400010-T5564400	12	1	0	0	0.899588	20393.4	631.812	620.427	29.5719	0	0	0.908281	-23.0899	0.884628	-26.7884	CTG
1663	M9400012-T5564402	12	1	0	0	0.865115	19992	845.603	593.445	27.2482	0	0	0.892642	-19.7593	0.90862	-34.4102	CTG
1663	M9400014-T5564404	12	1	0	0	0.88121	20982.4	783.407	630.366	29.3871	0	0	0.888819	-19.0484	0.842047	-19.3313	CTG
1663	M9400016-T5564406	10	1	0	0	0.868022	19090.9	785.104	582.106	29.0946	0	0	0.897485	-20.3492	0.888635	-27.8561	CTG
1664	M9400002-T5564362	12	1	0	0	0.642145	4187.99	474.548	127.603	9.70481	0	0	0.708003	-7.1699	0.620802	-8.0694	CTG
1664	M9400004-T5564364	12	1	0	0	0.687313	4194.62	416.466	128.115	9.39656	0	0	0.770953	-9.19383	0.880033	-27.0772	CTG
1664	M9400006-T5564366	12	1	0	0	0.692352	4210.18	412.457	129.32	7.95315	0	0	0.734115	-8.09735	0.776506	-13.7478	CTG
1664	M9400008-T5564368	12	0.916667	0	0.0833333	0.749153	4177.63	330.162	127.839	7.3576	0	0	0.834859	-11.8619	0.708698	-10.482	CTG
1664	M9400010-T5564370	12	0.833333	0.166667	0	0.691631	4265.45	413.526	129.049	8.63617	0	0	0.753273	-8.03588	0.566525	-7.0052	CTG
1664	M9400012-T5564372	12	0.916667	0.0833333	0	0.741558	4643.96	370.78	142.871	10.2356	0	0	0.806072	-10.7321	0.676964	-9.48056	CTG
1664	M9400014-T5564374	12	0.916667	0.0833333	0	0.710641	4448.9	410.938	138.605	6.36324	0	0	0.793029	-10.1172	0.706089	-10.3339	CTG
1664	M9400016-T5564376	10	0.9	0.1	0	0.601051	4087.64	496.385	120.067	10.0696	0	0	0.792363	-10.2438	0.73766	-11.6396	CTG
1701	M9500002-H1076338	12	0.833333	0	0.166667	-0.875149	178289	18013.4	136217	7881.66	0	0	-0.0663149	-2.53341	-0.012211	-3.8187	CTG
1701	M9500004-H1076340	12	0.916667	0.0833333	0	-0.568948	183844	16531.2	138863	8007.85	0	0	-0.385252	-2.10398	-0.318104	-3.10163	CTG
1701	M9500006-H1076342	12	0.916667	0.0833333	0	-1.36696	184605	22472.4	139095	9262.45	0	0	-0.185564	-2.11644	0.0140922	-4.12749	CTG
1701	M9500008-H1076344	12	0.75	0.25	0	-0.447465	180909	12945.7	139171	8615.93	0	0	-0.282213	-2.5484	-0.281551	-3.1746	CTG
1701	M9500010-H1076346	12	0.833333	0.0833333	0.0833333	-0.329372	188220	12268.1	142725	8031.05	0	0	0.0422684	-3.10597	-0.667821	-2.12326	CTG
1701	M9500012-H1076348	12	1	0	0	-0.359852	183037	15884.5	138321	4778.85	0	0	-0.175552	-2.07352	0.245649	-4.80466	CTG
1701	M9500014-H1076354	12	0.833333	0.166667	0	-0.669102	184698	12806.5	139363	11129.2	0	0	0.301268	-3.65448	0.0454194	-3.51278	CTG
1701	M9500016-H1076356	12	0.833333	0.166667	0	-0.592872	183399	15590.8	142979	5835.54	0	0	-0.234364	-2.12672	0.300896	-5.84332	CTG
1701	M9500018-H1076358	12	1	0	0	-0.651927	186447	14444.7	143127	8743.91	0	0	-0.32964	-2.2324	0.0440278	-4.39122	CTG
1701	M9500020-H1076360	12	0.916667	0.0833333	0	-0.393406	194102	13134	144364	9967.91	0	0	-0.159275	-2.89359	-0.217276	-3.29454	CTG
1701	M9500022-H1076362	12	0.833333	0	0.166667	-0.751306	176693	16056.8	135828	10143.8	0	0	-0.441233	-2.10549	-0.119866	-3.56655	CTG
1701	M9500024-H1076364	12	1	0	0	-0.405301	185935	15891.1	139424	5668.58	0	0	0.0368085	-2.83735	0.368961	-6.25279	CTG
1701	M9500026-H1076366	12	1	0	0	-0.664615	185686	18312.4	138302	7550.62	0	0	-0.361472	-1.9981	-0.0743088	-3.6399	CTG
1701	M9500028-H1076368	12	0.916667	0.0833333	0	-0.446359	184309	15009.4	136418	10096.2	0	0	-0.0953624	-2.92746	0.0213178	-4.30096	CTG
1701	M9500030-H1076370	12	1	0	0	-0.812353	184646	15365.1	144656	10766.3	0	0	-0.463241	-1.94408	-0.273617	-3.32636	CTG
1701	M9500032-H1076372	12	0.75	0.0833333	0.166667	-0.714469	183035	17233.2	137328	8806.72	0	0	-0.0674951	-2.50022	0.250299	-5.00492	CTG
1701	M9500034-H1076374	12	0.833333	0.0833333	0.0833333	-0.475225	189529	16611.3	139805	7451.59	0	0	0.0888505	-3.15244	0.2642	-5.34536	CTG
1701	M9500036-H1076376	12	0.916667	0.0833333	0	-0.453383	190276	14177.5	138657	9133.28	0	0	-0.0732676	-2.46809	-0.0550917	-3.80218	CTG
1701	M9500038-H1076378	12	0.916667	0.0833333	0	-0.40982	187144	16231.8	135846	7763.9	0	0	-0.10361	-2.28233	0.363098	-6.16688	CTG
1701	M9500040-H1076384	12	1	0	0	-1.05089	180333	14764.9	137591	11917.8	0	0	-0.208717	-2.30103	-0.107346	-3.60082	CTG
1701	M9500042-H1102378	12	0.833333	0	0.166667	0.0478875	425671	60404.9	159177	21685.9	0	0	0.361183	-3.81137	-0.0885512	-3.06702	CTG
1701	M9500044-H1102380	12	0.916667	0.0833333	0	-0.0956336	387742	60085.8	161020	25801.1	0	0	0.282743	-4.08028	-0.414444	-2.60723	CTG
1701	M9500046-H1102382	12	0.916667	0.0833333	0	-0.262856	407015	76710	151351	33226.8	0	0	0.206713	-3.27707	-0.315658	-2.58782	CTG
1701	M9500048-H1102384	12	0.916667	0.0833333	0	0.122931	394538	45550.3	158792	23186.1	0	0	0.17065	-3.65738	-0.36796	-2.55895	CTG
1701	M9500050-H1102386	12	0.833333	0.0833333	0.0833333	-0.0695675	395218	50615.8	164244	32980.6	0	0	0.265034	-3.71692	0.0757457	-4.06075	CTG
1701	M9500052-H1102388	12	0.75	0	0.25	0.106173	403392	54802.4	154816	21026.1	0	0	0.288825	-3.76858	-0.569806	-2.11512	CTG
1701	M9500054-H1102394	12	0.916667	0	0.0833333	0.156774	426110	53217.1	156974	20891.6	0	0	0.458523	-4.91013	0.0355549	-3.56592	CTG
1701	M9500056-H1102396	12	1	0	0	0.0538278	407054	54156.7	149933	25838.3	0	0	0.346938	-4.039	0.00947882	-3.53044	CTG
1701	M9500058-H1102398	12	1	0	0	0.0352303	400942	55585	153533	24021.2	0	0	0.336132	-3.86995	-0.228637	-2.77681	CTG
1701	M9500060-H1102400	12	1	0	0	0.0680267	396492	47980.4	154008	27952.4	0	0	0.378334	-4.6298	0.228425	-5.06427	CTG
1701	M9500062-H1102402	12	1	0	0	0.0257291	397417	57048.7	144964	25095.6	0	0	0.229932	-3.489	-0.0340026	-3.27156	CTG
1701	M9500064-H1102404	12	1	0	0	0.130076	406810	52808.1	154969	22421.8	0	0	0.294603	-4.32773	-0.154826	-3.2012	CTG
1701	M9500066-H1102406	12	1	0	0	-0.0271246	393231	62573.5	147975	25941	0	0	0.305717	-3.67293	-0.210548	-2.73229	CTG
1701	M9500068-H1102408	12	0.916667	0.0833333	0	0.153996	391900	46757.7	148366	21804.7	0	0	0.414226	-4.32004	-0.471559	-2.24056	CTG
1701	M9500070-H1102410	12	1	0	0	-0.0954445	408856	63379.6	160783	27307.2	0	0	0.366787	-4.31138	-0.385969	-2.48488	CTG
1701	M9500072-H1102412	12	0.916667	0	0.0833333	0.00531766	422540	66378.9	148844	25807.9	0	0	0.40557	-4.3491	-0.460555	-2.28378	CTG
1701	M9500074-H1102414	12	1	0	0	-0.0486593	417333	69216.1	148082	25758.7	0	0	0.278576	-3.73017	0.143004	-4.21552	CTG
1701	M9500076-H1102416	12	1	0	0	0.083547	417655	58499.4	153779	22055.6	0	0	0.340508	-3.97061	-0.473866	-2.26232	CTG
1701	M9500078-H1102418	12	0.916667	0	0.0833333	0.145759	412950	56180.1	148269	21452.5	0	0	0.486824	-5.05371	-0.830347	-1.71783	CTG
1701	M9500080-H1102424	12	0.916667	0	0.0833333	-0.0155863	387445	75242.9	147135	16601.7	0	0	0.256735	-3.21585	-0.0143802	-3.2639	CTG
1702	M9500002-H1086614	12	1	0	0	0.315181	532099	66312.3	166385	13380	0	0	0.468216	-4.64697	0.482677	-7.34235	CTG
1702	M9500004-H1086616	12	1	0	0	0.432287	511271	63258	157809	6736.39	0	0	0.557302	-5.26216	0.315741	-4.69618	CTG
1702	M9500006-H1086618	12	0.916667	0	0.0833333	0.501073	509842	44313.5	160715	12462.8	0	0	0.624879	-6.49507	0.358682	-5.31154	CTG
1702	M9500008-H1086620	12	1	0	0	-0.059391	492896	98950.1	160658	10679.1	0	0	0.391147	-3.94251	0.482158	-6.38982	CTG
1702	M9500010-H1086622	12	0.916667	0	0.0833333	0.446348	520285	57784.9	163302	7251.43	0	0	0.530389	-5.01453	0.261865	-4.3708	CTG
1702	M9500012-H1086624	12	0.916667	0	0.0833333	0.195949	523437	82703.3	170297	9287.62	0	0	0.346387	-3.37594	0.582066	-8.532	CTG
1702	M9500014-H1086626	12	1	0	0	0.302169	535780	71411.4	181018	9798.51	0	0	0.541563	-5.13593	0.387279	-5.47853	CTG
1702	M9500016-H1086628	12	1	0	0	0.288934	558065	76139.6	183302	11949.1	0	0	0.428575	-3.99518	0.474025	-6.53173	CTG
1702	M9500018-H1086630	12	0.833333	0	0.166667	0.267226	525598	74966.7	165324	8821.23	0	0	0.567463	-5.4216	0.22416	-4.19531	CTG
1702	M9500020-H1086632	12	1	0	0	0.57425	502686	39094.6	163913	8933.38	0	0	0.671178	-6.79036	0.604934	-8.87276	CTG
1702	M9500022-H1086634	12	1	0	0	-0.0103172	472365	85671	158358	12474.8	0	0	0.427863	-4.27709	0.323265	-5.04981	CTG
1702	M9500024-H1086636	12	1	0	0	-0.0717488	424024	82485.5	153353	8595.45	0	0	0.543501	-4.68192	0.620289	-9.05237	CTG
1702	M9500026-H1086638	12	0.916667	0	0.0833333	0.355099	452276	54756.7	159322	6545.22	0	0	0.559822	-5.19649	0.593307	-8.59313	CTG
1702	M9500028-H1086644	12	1	0	0	0.361041	477375	58343	152227	8928.67	0	0	0.612152	-6.36885	0.660562	-11.0377	CTG
1702	M9500030-H1086646	12	1	0	0	0.59617	534288	39824.1	173247	10513.8	0	0	0.71519	-8.83706	0.378945	-5.34341	CTG
1702	M9500032-H1086648	12	1	0	0	0.130911	590905	101175	177348	17692.4	0	0	0.301078	-3.33117	0.164473	-4.04308	CTG
1702	M9500034-H1086650	12	1	0	0	0.113851	604631	92703.1	202962	25266.8	0	0	0.314966	-3.70578	0.445149	-7.38221	CTG
1702	M9500036-H1086652	12	1	0	0	-0.184948	623677	134680	209729	27503.4	0	0	0.171316	-2.92893	0.00929146	-3.47903	CTG
1702	M9500038-H1086654	12	1	0	0	0.0571348	646292	117976	189222	17871.2	0	0	0.297582	-3.42198	0.338527	-5.21491	CTG
1702	M9500040-H1086656	12	1	0	0	-0.700356	716755	110190	227912	145575	0	0	0.221793	-3.39224	0.386611	-6.49002	CTG
1702	M9500042-H1102334	12	0.666667	0.0833333	0.25	-0.995726	402754	121061	201581	20757.9	0	0	-0.644197	-1.52406	-1.38437	-1.38248	CTG
1702	M9500044-H1102336	12	0.666667	0.0833333	0.25	-1.0908	476121	154713	179916	16317.1	0	0	-0.206117	-1.99849	-1.35341	-1.38611	CTG
1702	M9500046-H1102338	12	0.833333	0	0.166667	-0.31162	478803	100785	186440	16862.2	0	0	0.115339	-2.12367	0.149272	-3.98158	CTG
1702	M9500048-H1102340	12	1	0	0	-0.481277	510764	110810	191260	30470.1	0	0	0.0514485	-2.49315	0.140011	-4.1	CTG
1702	M9500050-H1102342	12	0.75	0.0833333	0.166667	-0.762865	515023	131978	187437	35088.5	0	0	-0.109013	-2.09468	-0.406904	-2.38354	CTG
1702	M9500052-H1102344	12	0.916667	0	0.0833333	-0.0787195	550243	86692.4	200479	33384.8	0	0	0.272627	-3.32927	-0.139963	-3.03856	CTG
1702	M9500054-H1102346	12	0.75	0.0833333	0.166667	-0.334799	564854	122311	202039	27716.4	0	0	-0.0508	-2.43285	0.0153632	-3.6841	CTG
1702	M9500056-H1102348	12	0.916667	0	0.0833333	-0.409575	540825	118201	196373	29641.6	0	0	-0.0160226	-2.42783	-0.057539	-3.49053	CTG
1702	M9500058-H1102350	12	0.75	0	0.25	0.106649	570315	85128.2	197943	22595.4	0	0	0.365489	-3.89122	-0.273992	-2.68763	CTG
1702	M9500060-H1102352	12	1	0	0	0.293295	557590	58260.7	199798	27259.8	0	0	0.435991	-4.5826	0.259203	-4.89678	CTG
1702	M9500062-H1102354	12	1	0	0	-0.186802	534647	90249.8	194906	36699.1	0	0	0.179899	-3.16258	-0.229078	-2.75079	CTG
1702	M9500064-H1102356	12	1	0	0	-0.0820801	538783	85536.1	206920	28382	0	0	0.31796	-3.75346	0.277662	-5.0059	CTG
1702	M9500066-H1102358	12	1	0	0	-0.52609	543418	125952	188732	36231.4	0	0	0.0268858	-2.57666	-0.282425	-2.72212	CTG
1702	M9500068-H1102364	12	0.916667	0.0833333	0	-0.268504	597515	120494	210065	29194.7	0	0	0.10885	-2.66177	-0.214672	-2.80232	CTG
1702	M9500070-H1102366	12	1	0	0	-0.267835	561727	105942	197507	36819.5	0	0	0.0675141	-2.89111	0.0591041	-3.77273	CTG
1702	M9500072-H1102368	12	1	0	0	-0.308786	559294	107157	202681	34654.8	0	0	0.0433748	-2.75337	0.152998	-4.51341	CTG
1702	M9500074-H1102370	12	1	0	0	-0.79742	534476	149397	204939	37780.7	0	0	-0.327745	-1.7848	-0.280024	-2.64769	CTG
1702	M9500076-H1102372	12	1	0	0	-0.902057	609796	175550	219330	37697.3	0	0	0.0422598	-2.45687	-0.501571	-2.18229	CTG
1702	M9500078-H1102374	12	1	0	0	-0.292766	551142	110201	212737	30057.1	0	0	-0.0345503	-2.41483	0.000942893	-3.70838	CTG
1702	M9500080-H1102376	12	1	0	0	-0.106213	535726	87303	213972	32821	0	0	0.0875824	-2.99301	-0.100081	-3.32716	CTG
1703	M9500002-H1076294	12	1	0	0	0.531594	1255700	160939	151115	5759.68	0	0	0.7901	-10.5821	0.734148	-11.9763	CTG
1703	M9500004-H1076296	12	0.75	0	0.25	0.281802	1264081	247456	148220	8164.68	0	0	0.807879	-11.8479	0.396014	-5.14699	CTG
1703	M9500006-H1076298	12	0.833333	0	0.166667	0.586132	1304694	133831	148502	21075.1	0	0	0.80607	-11.6988	0.759326	-13.8773	CTG
1703	M9500008-H1076300	12	0.916667	0.0833333	0	0.396934	1322259	227846	149391	4887.32	0	0	0.852528	-13.7844	0.776037	-14.3943	CTG
1703	M9500010-H1076302	12	0.75	0.25	0	0.794796	1324537	69932.6	158427	8171.74	0	0	0.850441	-15.1477	0.68669	-10.3541	CTG
1703	M9500012-H1076304	12	0.833333	0	0.166667	0.785474	1367380	76490.6	159945	8328.78	0	0	0.855475	-16.5953	0.584018	-7.56866	CTG
1703	M9500014-H1076306	12	0.833333	0.0833333	0.0833333	0.698561	1389910	112231	171002	10294.4	0	0	0.783642	-10.7521	0.675583	-9.96089	CTG
1703	M9500016-H1076308	12	0.916667	0	0.0833333	0.627937	1457125	146768	176791	15450.9	0	0	0.762666	-10.2361	0.638628	-8.8442	CTG
1703	M9500018-H1076310	12	1	0	0	-0.440163	1525121	549484	193539	21776.5	0	0	0.606518	-5.85371	0.447545	-5.93557	CTG
1703	M9500020-H1076312	12	1	0	0	0.665679	1656751	133173	208131	29158.7	0	0	0.732768	-9.2769	0.469274	-6.25615	CTG
1703	M9500022-H1076314	12	1	0	0	0.446268	1372577	217958	154732	7460.41	0	0	0.84615	-15.1327	0.694485	-10.4152	CTG
1703	M9500024-H1076316	12	1	0	0	0.771895	1385714	85125.1	154964	8499.91	0	0	0.818225	-13.0416	0.715826	-11.4659	CTG
1703	M9500026-H1076318	12	0.916667	0	0.0833333	0.743575	1314013	87523.5	157419	8811.16	0	0	0.833199	-13.8168	0.621301	-8.44994	CTG
1703	M9500028-H1076324	12	1	0	0	0.786066	1377573	78537.5	152318	8663.65	0	0	0.863282	-15.968	0.710523	-11.226	CTG
1703	M9500030-H1076326	12	1	0	0	0.750806	1390036	92231.4	153539	8863.52	0	0	0.834302	-14.103	0.80109	-16.8944	CTG
1703	M9500032-H1076328	12	1	0	0	0.772595	1492068	93061.9	157892	8840.33	0	0	0.83519	-14.1666	0.669469	-9.70839	CTG
1703	M9500034-H1076330	12	1	0	0	0.73524	1522139	109594	163978	10597.1	0	0	0.765144	-9.85896	0.710444	-10.9417	CTG
1703	M9500036-H1076332	12	1	0	0	0.770332	1456522	92100	156337	7319.37	0	0	0.811821	-11.6724	0.651049	-9.00118	CTG
1703	M9500038-H1076334	12	1	0	0	0.730418	1475538	103285	159450	14694	0	0	0.829406	-14.3328	0.83991	-21.6589	CTG
1703	M9500040-H1076336	12	1	0	0	0.795538	1473637	82657.4	155031	7000.14	0	0	0.859113	-18.5886	0.817182	-17.7692	CTG
1703	M9500042-H1086658	12	0.916667	0	0.0833333	-0.686281	1467057	630842	221312	19576.1	0	0	-0.402826	-1.50388	0.753519	-13.659	CTG
1703	M9500044-H1086660	12	0.833333	0	0.166667	0.0605626	1868170	469249	214626	11206.2	0	0	0.433029	-3.28302	0.421126	-5.30446	CTG
1703	M9500046-H1086662	12	1	0	0	-0.309855	1522752	518739	203984	16366.8	0	0	0.0293122	-2.15019	0.851597	-22.6348	CTG
1703	M9500048-H1086664	12	1	0	0	-0.160316	1560846	486429	185065	9205.44	0	0	0.200211	-2.565	0.773974	-14.123	CTG
1703	M9500050-H1086666	12	1	0	0	-0.915486	1033852	502088	187684	15801.1	0	0	-0.70793	-1.21454	0.526176	-6.76925	CTG
1703	M9500052-H1086668	12	0.916667	0	0.0833333	0.102768	1574736	382382	172393	6680.27	0	0	0.379789	-3.79422	0.440096	-5.48951	CTG
1703	M9500054-H1086674	12	0.916667	0	0.0833333	-0.146002	1281072	376309	175639	9463.76	0	0	0.0441863	-2.12292	0.725138	-11.7302	CTG
1703	M9500056-H1086676	12	1	0	0	0.385999	1443508	250270	164179	6558.03	0	0	0.472593	-4.00153	0.782441	-14.4605	CTG
1703	M9500058-H1086678	12	1	0	0	-0.158153	1199699	365948	174089	12167.8	0	0	0.0222277	-2.14398	0.555416	-7.23633	CTG
1703	M9500060-H1086680	12	1	0	0	-0.310404	1133097	394366	160206	6783.5	0	0	-0.0691989	-1.78322	0.779629	-14.0811	CTG
1703	M9500062-H1086682	12	1	0	0	-0.143247	1389431	427020	154834	5310.65	0	0	0.154292	-2.3831	0.463526	-5.67893	CTG
1703	M9500064-H1086684	12	1	0	0	-0.0681051	1386211	401768	165852	11447.1	0	0	0.0568267	-2.25668	0.660619	-9.39983	CTG
1703	M9500066-H1086686	12	1	0	0	-0.171001	1249530	403986	167786	9386.52	0	0	-0.0531605	-1.96777	0.762306	-13.4884	CTG
1703	M9500068-H1086688	12	0.916667	0	0.0833333	0.176356	1552635	345838	162685	12591.5	0	0	0.480714	-4.03405	0.574877	-7.23857	CTG
1703	M9500070-H1086690	12	1	0	0	-0.47764	1239712	477383	157932	10388.2	0	0	-0.175	-1.75779	0.734739	-12.3662	CTG
1703	M9500072-H1086692	12	1	0	0	-0.140971	1302896	404300	162983	8083.98	0	0	0.02816	-2.09973	0.757966	-13.3152	CTG
1703	M9500074-H1086694	12	1	0	0	-0.319189	1339040	469582	167304	10213.6	0	0	-0.132394	-1.85837	0.703296	-10.6502	CTG
1703	M9500076-H1086696	12	1	0	0	-0.264894	1399096	453872	160209	11036.9	0	0	0.0973462	-2.2108	0.767766	-13.6438	CTG
1703	M9500078-H1086698	12	1	0	0	0.117744	1435040	362595	159472	7832.83	0	0	0.203317	-2.73514	0.64137	-8.66093	CTG
1703	M9500080-H1086704	12	1	0	0	-0.13943	1258054	375803	162784	10889.1	0	0	0.0215098	-2.16435	0.805448	-17.8166	CTG
1704	A2000188-S5387146	1	1	0	0	NA	NA	NA	NA	NA	NA	NA	NA	-1.81586	0.992405	-394.974	CTG
1704	A2000190-S5387148	1	1	0	0	NA	NA	NA	NA	NA	NA	NA	NA	-6.39333	0.988793	-267.684	CTG
1721	M9600002-T5558984	12	0.5	0.5	0	0.60964	1708.59	206.901	32.8295	10.4019	0	0	0.68549	-6.98103	0.423339	-5.38676	CTG
1721	M9600004-T5558972	12	1	0	0	0.743375	1921.19	151.5	46.8529	9.65745	0	0	0.789669	-10.1833	0.716867	-11.2506	CTG
1721	M9600006-T5558964	12	0.75	0.25	0	0.690336	2024.66	188.174	55.0897	11.6358	0	0	0.732258	-7.96476	0.559202	-7.14574	CTG
1721	M9600008-T5558968	12	1	0	0	0.68561	1974.13	195.585	47.6411	12.2079	0	0	0.747593	-8.85963	0.781039	-15.0894	CTG
1721	M9600010-T5558988	12	0.833333	0.166667	0	0.736409	1782.29	144.283	41.8364	8.95311	0	0	0.801871	-11.0259	0.798648	-16.0191	CTG
1721	M9600012-T5558986	12	0.75	0.25	0	0.710936	1957.47	175.725	45.821	7.87946	0	0	0.780054	-9.61346	0.547819	-6.80357	CTG
1721	M9600014-T5558982	2	1	0	0	0.723598	2157.88	183.077	49.641	11.7517	0	0	0.761375	-9.20043	0.737579	-12.3835	CTG
1722	M9600002-T5558978	12	1	0	0	0.511261	508.301	77.5941	2222.62	203.667	0	0	0.618374	-7.23836	0.461684	-7.06214	CCG
1722	M9600004-T5558966	12	0.833333	0.166667	0	0.614949	517.598	65.2553	2309.96	164.875	0	0	0.687359	-8.60375	0.539378	-8.48456	CCG
1722	M9600006-T5558970	12	0.833333	0.166667	0	0.505034	502.763	60.4517	2153.92	213.171	0	0	0.557842	-5.85524	0.405952	-5.81246	CCG
1722	M9600008-T5558990	12	0.833333	0.0833333	0.0833333	0.406432	543.224	63.8925	1966.42	217.412	0	0	0.485856	-4.80301	0.257819	-4.88577	CCG
1722	M9600010-T5558976	12	0.75	0.166667	0.0833333	0.434219	532.385	70.0159	1849.66	175.337	0	0	0.532276	-5.82191	0.366924	-5.96096	CCG
1722	M9600012-T5558974	12	0.5	0.166667	0.333333	-0.0595465	604.774	70.3885	1300.86	183.49	0	0	0.0214322	-3.15473	-0.152833	-3.31132	CCG
1722	M9600014-T5558980	2	0	1	0	0.617969	445.221	55.5944	1784.46	115.952	0	0	0.677133	-8.85499	0.622096	-9.53719	CCG
1761	M9600002-H1097174	12	1	0	0	0.434789	1544502	226612	160741	25194.3	0	0	0.730816	-7.85641	0.923793	-55.6094	CTG
1761	M9600004-H1097176	12	0.916667	0.0833333	0	0.730185	1666868	97625.7	172795	35000.8	0	0	0.836207	-15.3654	0.860073	-29.186	CTG
1761	M9600006-H1097178	12	0.916667	0.0833333	0	0.724879	1719349	111509	195943	27886.9	0	0	0.846448	-15.1915	0.867158	-28.4024	CTG
1761	M9600008-H1097180	12	0.916667	0.0833333	0	0.727985	1737263	106748	204110	32169.6	0	0	0.867524	-19.9297	0.91376	-49.1267	CTG
1761	M9600010-H1097182	12	0.916667	0.0833333	0	0.715852	1708893	112582	198342	31115.7	0	0	0.85589	-15.915	0.877286	-30.652	CTG
1761	M9600012-H1097184	12	1	0	0	0.501515	1706922	217743	191589	32488.8	0	0	0.79769	-12.1545	0.920938	-53.5642	CTG
1761	M9600014-H1097186	12	0.833333	0.166667	0	0.775446	1722419	84102	188403	30404.9	0	0	0.851414	-16.8957	0.844925	-24.6528	CTG
1761	M9600016-H1097188	12	1	0	0	0.770289	1738206	83625.4	182710	34318.5	0	0	0.861911	-17.9093	0.856153	-27.5914	CTG
1761	M9600018-H1097190	12	1	0	0	0.750704	1699641	90480.3	181820	37343.9	0	0	0.833474	-14.8244	0.852133	-26.506	CTG
1761	M9600020-H1097192	12	1	0	0	0.841427	1757400	59125.5	194231	24311.5	0	0	0.883824	-21.2423	0.876305	-29.562	CTG
1761	M9600022-H1097194	12	1	0	0	0.711673	1772018	120041	202311	30932.3	0	0	0.871912	-17.1952	0.889247	-32.9156	CTG
1761	M9600024-H1097196	12	1	0	0	0.835341	1781155	65581.8	198388	22926.6	0	0	0.890386	-21.2857	0.929955	-57.0279	CTG
1761	M9600026-H1097198	12	1	0	0	0.840929	1784656	61923.7	201692	22925.2	0	0	0.896504	-23.5504	0.89414	-33.3832	CTG
1761	M9600028-H1097204	12	1	0	0	0.776497	1748863	94552.3	201489	19953.6	0	0	0.884331	-19.4484	0.870375	-25.6257	CTG
1761	M9600030-H1097206	12	1	0	0	0.754601	1752797	103133	205822	24741.9	0	0	0.883326	-16.683	0.897597	-34.8848	CTG
1761	M9600032-H1097208	12	1	0	0	0.787728	1789127	80622.1	196692	33065.6	0	0	0.865468	-18.7586	0.897125	-40.5875	CTG
1761	M9600034-H1097210	12	1	0	0	0.811858	1797555	73428.5	191824	26021.8	0	0	0.861274	-18.1192	0.929498	-60.1427	CTG
1761	M9600036-H1097212	12	1	0	0	0.81905	1818444	80195.3	205953	17301.8	0	0	0.883614	-17.9508	0.85578	-23.7461	CTG
1761	M9600038-H1097214	12	1	0	0	0.825789	1801395	72438.3	200725	19931.1	0	0	0.883926	-22.532	0.859066	-26.481	CTG
1761	M9600040-H1097216	12	1	0	0	0.8404	1816444	70152.1	207436	19807.2	0	0	0.901081	-23.0139	0.893164	-34.078	CTG
1761	M9600042-H1097414	12	0.916667	0	0.0833333	-0.3827	1240533	436100	155755	10114.6	0	0	0.726527	-8.22097	0.779567	-15.4986	CTG
1761	M9600044-H1097416	12	0.833333	0	0.166667	0.837812	1306845	52258.3	165925	9535.12	0	0	0.887317	-20.5301	0.878169	-27.8432	CTG
1761	M9600046-H1097418	12	0.916667	0.0833333	0	0.852955	1328155	50454.9	163236	6366.17	0	0	0.882139	-19.6358	0.824954	-18.6991	CTG
1761	M9600048-H1097420	12	1	0	0	0.63653	1321876	130150	163343	8519.75	0	0	0.845203	-13.9182	0.891229	-31.0749	CTG
1761	M9600050-H1097422	12	0.833333	0.0833333	0.0833333	0.700247	1275030	99957.7	159163	9106.7	0	0	0.761953	-9.13507	0.821076	-18.7946	CTG
1761	M9600052-H1097424	12	0.916667	0	0.0833333	0.85292	1291461	49208.9	161564	6987.53	0	0	0.885005	-19.5704	0.869698	-26.0425	CTG
1761	M9600054-H1097426	12	0.916667	0.0833333	0	0.843018	1299552	53355.8	162342	6245.29	0	0	0.879413	-18.353	0.799586	-15.5532	CTG
1761	M9600056-H1097428	12	1	0	0	0.839653	1284248	52146.4	162327	8499.62	0	0	0.870806	-17.6014	0.92561	-51.6495	CTG
1761	M9600058-H1097430	12	1	0	0	0.81596	1321021	64737	162437	6181.53	0	0	0.849954	-14.7821	0.834528	-19.7008	CTG
1761	M9600060-H1097432	12	1	0	0	0.806281	1319798	62499.4	160200	13053.1	0	0	0.867693	-17.146	0.886199	-30.7667	CTG
1761	M9600062-H1097434	12	1	0	0	0.827936	1297253	58117.5	159682	6707.42	0	0	0.869264	-16.7573	0.842118	-21.2462	CTG
1761	M9600064-H1097436	12	1	0	0	0.843166	1309351	56138	161097	4125.9	0	0	0.883326	-18.9083	0.946671	-67.9289	CTG
1761	M9600066-H1097438	12	1	0	0	0.840615	1303180	56417.4	159898	4469.36	0	0	0.887109	-19.337	0.862678	-23.9652	CTG
1761	M9600068-H1097444	12	1	0	0	0.821976	1295077	59464.9	160624	9415.03	0	0	0.8746	-17.4206	0.861123	-23.5769	CTG
1761	M9600070-H1097446	12	1	0	0	0.650341	1302557	124858	160007	6329.27	0	0	0.818593	-12.0152	0.877669	-28.1786	CTG
1761	M9600072-H1097448	12	1	0	0	0.841241	1280728	51587.2	159250	7850.25	0	0	0.885032	-19.5973	0.828693	-19.1396	CTG
1761	M9600074-H1097450	12	1	0	0	0.865641	1287598	44015.8	162184	6598.52	0	0	0.886119	-20.0873	0.814713	-17.4613	CTG
1761	M9600076-H1097452	12	1	0	0	0.850495	1289214	49229.4	161906	7047.63	0	0	0.885169	-19.5501	0.875926	-27.3908	CTG
1761	M9600078-H1097454	12	1	0	0	0.845493	1281753	51495.4	165212	6741.88	0	0	0.874015	-17.9409	0.77227	-14.1327	CTG
1761	M9600080-H1097456	12	1	0	0	0.814716	1271897	63467	159255	7049.29	0	0	0.833782	-12.8823	0.955799	-84.6179	CTG
1763	M9600002-H1097218	12	1	0	0	0.832639	2461558	105770	184005	19512.3	0	0	0.910684	-25.7084	0.93984	-65.6101	CTG
1763	M9600004-H1097220	12	1	0	0	0.857407	2468522	90446.4	185373	19436.4	0	0	0.914119	-25.9099	0.893836	-31.1777	CTG
1763	M9600006-H1097222	12	1	0	0	0.850133	2492824	89561.6	181997	29287.7	0	0	0.893563	-21.2821	0.881429	-27.9564	CTG
1763	M9600008-H1097224	12	1	0	0	0.879793	2488434	72811.6	180365	19812.9	0	0	0.910004	-26.8188	0.954511	-93.2496	CTG
1763	M9600010-H1097228	12	0.916667	0.0833333	0	0.473477	1811668	259197	92103	30736.5	0	0	0.619418	-5.97331	0.635639	-9.53072	CTG
1763	M9600012-H1097226	12	1	0	0	0.863043	2473147	88831.4	184898	14102.8	0	0	0.908409	-25.2943	0.873636	-26.5319	CTG
1763	M9600014-H1097234	12	0.916667	0.0833333	0	0.893643	2489665	68110	180158	13952.2	0	0	0.920283	-30.0406	0.926144	-50.0319	CTG
1763	M9600016-H1097236	12	1	0	0	0.87928	2464439	72167	182636	21840.5	0	0	0.910629	-25.6476	0.898346	-34.7274	CTG
1763	M9600018-H1097238	12	1	0	0	0.879846	2429724	74149.4	184320	17987.7	0	0	0.916956	-28.266	0.892097	-31.2042	CTG
1763	M9600020-H1097240	12	1	0	0	0.839753	2513490	101293	183752	21601.6	0	0	0.903298	-24.0879	0.894656	-33.3128	CTG
1763	M9600022-H1097242	12	1	0	0	0.869449	2476928	87276.5	185211	13100.3	0	0	0.905306	-22.3654	0.899377	-31.9253	CTG
1763	M9600024-H1097244	12	1	0	0	0.875388	2478592	75019.6	184371	21067.2	0	0	0.910198	-24.4652	0.927434	-47.6357	CTG
1763	M9600026-H1097246	12	1	0	0	0.855836	2469132	90451.3	182600	18804.5	0	0	0.8985	-22.7385	0.930616	-50.9026	CTG
[truncated: 3,752 more rows]
